# Supplementary material for: Protein Quantitative Trait Loci Identify Novel Candidates Modulating Cellular Response to Chemotherapy
Source: PLoS Genet. 2014 Apr 3;10(4):e1004192. doi: 10.1371/journal.pgen.1004192 (PMC3974641; doi:10.1371/journal.pgen.1004192)
Supplement: Table S2 — Relationship between drug phenotypes and proteins. The mixed effect model (MEM) p-value and beta for all nominal (p<0.05) correlations between each phenotype (5 µM cisplatin apoptosis, 5 µM cisplatin cytotoxicity, 12.5 nM paclitaxel apoptosis, 12.5 nM paclitaxel cytotoxicity) and proteins are listed. (XLSX) [file pgen.1004192.s006.xlsx]

## Sheet: Sheet1
Table S2. Relationship between drug phenotypes and proteins
Protein	Gene Name	Phenotype	MEM p-value	Beta
p-S6.ribosomal.protein.(S240/244)	RPS6	Cisplatin Cytotoxicity	0.00051	1.08
NCKAP1L.75kDa	NCKAP1L	Cisplatin Cytotoxicity	0.00116	-1.36
ZNF497	ZNF497	Cisplatin Cytotoxicity	0.00256	-0.84
ZNF57	ZNF57	Cisplatin Cytotoxicity	0.00419	-0.83
TUB	TUB	Cisplatin Cytotoxicity	0.00524	-0.75
SMC1A	SMC1A	Cisplatin Cytotoxicity	0.00546	0.67
ZNF266.75-100	ZNF266	Cisplatin Cytotoxicity	0.00548	-0.7
RhoC	RHOC	Cisplatin Cytotoxicity	0.0106	0.86
FBXL11	KDM2A	Cisplatin Cytotoxicity	0.0113	-0.64
HMX1	HMX1	Cisplatin Cytotoxicity	0.0115	-0.8
TFAP2A	TFAP2A	Cisplatin Cytotoxicity	0.0116	0.77
Src.A070	SRC	Cisplatin Cytotoxicity	0.0166	-0.76
p-S6RibProt.(S235/236)	RPS6	Cisplatin Cytotoxicity	0.0173	0.71
KLHL14	KLHL14	Cisplatin Cytotoxicity	0.0187	1.41
IGHMBP2	IGHMBP2	Cisplatin Cytotoxicity	0.0195	1.29
P70.S6.Kinase	RPS6KB1	Cisplatin Cytotoxicity	0.0201	-0.97
EP300	EP300	Cisplatin Cytotoxicity	0.0213	0.75
GSK3beta	GSK3B	Cisplatin Cytotoxicity	0.0229	0.91
4E-BP1	EIF4EBP1	Cisplatin Cytotoxicity	0.0232	-0.86
ZBTB22	ZBTB22	Cisplatin Cytotoxicity	0.0246	0.66
PRDM2	PRDM2	Cisplatin Cytotoxicity	0.0248	0.81
ZNF12	ZNF12	Cisplatin Cytotoxicity	0.0248	0.61
BTBD3	BTBD3	Cisplatin Cytotoxicity	0.0257	-0.72
p-Mek(1/2).(S217/221)	MAP2K1	Cisplatin Cytotoxicity	0.0286	0.67
PSIP1	PSIP1	Cisplatin Cytotoxicity	0.0303	-0.57
SP1	SP1	Cisplatin Cytotoxicity	0.0315	-0.75
ZNF266.50-75	ZNF266	Cisplatin Cytotoxicity	0.0322	-0.67
WHSC1	WHSC1	Cisplatin Cytotoxicity	0.0334	0.58
TUBA	TUB	Cisplatin Cytotoxicity	0.0368	-0.77
p-P70.S6.Kinase.(T421/S424)	RPS6KB1	Cisplatin Cytotoxicity	0.0368	0.6
HOXD1	HOXD1	Cisplatin Cytotoxicity	0.0375	0.89
p-PTEN.(S380)	PTEN	Cisplatin Cytotoxicity	0.0381	-0.57
ZNF768	ZNF768	Cisplatin Cytotoxicity	0.0382	-0.72
ZNF207	ZNF207	Cisplatin Cytotoxicity	0.0399	-0.61
ATG4B	ATG4B	Cisplatin Cytotoxicity	0.0417	-0.66
p-PKCzeta/lambda.(Y410/403)	PRKCZ	Cisplatin Cytotoxicity	0.0427	-0.52
PLCgamma2	PLCG2	Cisplatin Cytotoxicity	0.0439	-0.65
GTF2F2	GTF2F2	Cisplatin Cytotoxicity	0.0463	-0.67
TFCP2L1	TFCP2L1	Cisplatin Cytotoxicity	0.0469	-1.12
ZNF645	ZNF645	Cisplatin Cytotoxicity	0.0478	-0.51
ZSCAN23	ZSCAN23	Cisplatin Cytotoxicity	0.0491	0.73
STAT3A	STAT3	Cisplatin Apoptosis	1.46e-07	-0.78
STAT3B	STAT3	Cisplatin Apoptosis	0.000112	-0.59
ENO1	ENO1	Cisplatin Apoptosis	0.000316	-0.48
ATF-2	ATF2	Cisplatin Apoptosis	0.000462	-0.82
CREB	CREB1	Cisplatin Apoptosis	0.000504	-0.65
OVOL1	OVOL1	Cisplatin Apoptosis	0.000855	-0.6
p-PKCzeta/lambda.(Y410/403)	PRKCZ	Cisplatin Apoptosis	0.00144	0.45
IkBalpha	NFKBIA	Cisplatin Apoptosis	0.00232	0.68
AATF	AATF	Cisplatin Apoptosis	0.00315	-0.54
P15.INK4B	CDKN2B	Cisplatin Apoptosis	0.00422	0.59
ZNF77	ZNF77	Cisplatin Apoptosis	0.00439	0.43
CECR6	CECR6	Cisplatin Apoptosis	0.00453	-0.41
p-Mek(1/2).(S217/221)	MAP2K1	Cisplatin Apoptosis	0.00465	-0.47
TFAP2A	TFAP2A	Cisplatin Apoptosis	0.00594	-0.49
ZNF132	ZNF132	Cisplatin Apoptosis	0.00951	-0.45
Src.A070	SRC	Cisplatin Apoptosis	0.0122	0.4
ZNF498	ZNF498	Cisplatin Apoptosis	0.013	0.67
Src.A071	SRC	Cisplatin Apoptosis	0.0134	0.51
OSR1	OSR1	Cisplatin Apoptosis	0.0177	0.33
ACTB	ACTB	Cisplatin Apoptosis	0.0179	0.51
PDK1	PDK1	Cisplatin Apoptosis	0.0185	0.48
FOXJ2	FOXJ2	Cisplatin Apoptosis	0.0199	-0.33
TRIM13.25kDa	TRIM13	Cisplatin Apoptosis	0.0246	-0.41
TFB1M	TFB1M	Cisplatin Apoptosis	0.0266	0.32
p-Rb.(S807,811)	RB1	Cisplatin Apoptosis	0.0296	-0.51
AIRE	AIRE	Cisplatin Apoptosis	0.0323	-0.58
ZNF527	ZNF527	Cisplatin Apoptosis	0.0337	-0.37
RAXL1	RAX2	Cisplatin Apoptosis	0.0339	-0.37
ZNF645	ZNF645	Cisplatin Apoptosis	0.0353	0.31
ZFP161	ZFP161	Cisplatin Apoptosis	0.0418	0.3
Akt2	AKT2	Cisplatin Apoptosis	0.0419	0.6
COPS5	COPS5	Cisplatin Apoptosis	0.0423	-0.37
TCF21	TCF21	Cisplatin Apoptosis	0.0469	-0.39
CORO1A	CORO1A	Cisplatin Apoptosis	0.0479	0.31
ATG4B	ATG4B	Cisplatin Apoptosis	0.049	0.33
STAT3A	STAT3	Paclitaxel Cytotoxicity	1.13e-05	1.23
GTF2F2	GTF2F2	Paclitaxel Cytotoxicity	0.00031	-1.15
ZNF266.75-100	ZNF266	Paclitaxel Cytotoxicity	0.000312	-0.89
IRF5	IRF5	Paclitaxel Cytotoxicity	0.000543	1.08
ZNF267	ZNF267	Paclitaxel Cytotoxicity	0.000692	1.03
IRF5	IRF5	Paclitaxel Cytotoxicity	0.00108	1.03
STAT3B	STAT3	Paclitaxel Cytotoxicity	0.00132	0.88
ALX4	ALX4	Paclitaxel Cytotoxicity	0.00166	-2.17
ZNF266.50-75	ZNF266	Paclitaxel Cytotoxicity	0.0018	-0.96
ZFAND3	ZFAND3	Paclitaxel Cytotoxicity	0.00231	1.11
c-Myc	MYC	Paclitaxel Cytotoxicity	0.00383	-0.9
COPS2	COPS2	Paclitaxel Cytotoxicity	0.00418	-0.8
PRDM2	PRDM2	Paclitaxel Cytotoxicity	0.00424	1.04
TANK	TANK	Paclitaxel Cytotoxicity	0.00429	1.33
ENO1	ENO1	Paclitaxel Cytotoxicity	0.0047	0.83
FAK	PTK2	Paclitaxel Cytotoxicity	0.00502	-1
p-S6.ribosomal.protein.(S240/244)	RPS6	Paclitaxel Cytotoxicity	0.00522	0.9
DIDO1	DIDO1	Paclitaxel Cytotoxicity	0.00593	-0.92
GATA4	GATA4	Paclitaxel Cytotoxicity	0.00637	0.87
SOX4	SOX4	Paclitaxel Cytotoxicity	0.0064	-0.8
ETV1	ETV1	Paclitaxel Cytotoxicity	0.00676	0.77
TAF15	TAF15	Paclitaxel Cytotoxicity	0.00712	0.96
MTA2	MTA2	Paclitaxel Cytotoxicity	0.00765	-0.92
RUFY3	RUFY3	Paclitaxel Cytotoxicity	0.00791	0.9
Src.A070	SRC	Paclitaxel Cytotoxicity	0.00931	-0.83
ZSCAN16	ZSCAN16	Paclitaxel Cytotoxicity	0.0101	-0.69
p65	RELA	Paclitaxel Cytotoxicity	0.0102	1.03
HR	HR	Paclitaxel Cytotoxicity	0.0124	-0.85
Src.A071	SRC	Paclitaxel Cytotoxicity	0.0142	-0.96
DIDO1	DIDO1	Paclitaxel Cytotoxicity	0.0144	1.48
EP300	EP300	Paclitaxel Cytotoxicity	0.0156	0.82
SCRT1	SCRT1	Paclitaxel Cytotoxicity	0.0156	0.72
ZNF7	ZNF7	Paclitaxel Cytotoxicity	0.0157	-0.72
TBX19	TBX19	Paclitaxel Cytotoxicity	0.0166	-0.79
EYA1	EYA1	Paclitaxel Cytotoxicity	0.0177	0.72
P70.S6.Kinase	RPS6KB1	Paclitaxel Cytotoxicity	0.0203	-1.03
JunB	JUNB	Paclitaxel Cytotoxicity	0.0217	0.95
RBAK	RBAK	Paclitaxel Cytotoxicity	0.0241	0.8
BACT	ACTB	Paclitaxel Cytotoxicity	0.0289	-0.78
ZNF580	ZNF580	Paclitaxel Cytotoxicity	0.0306	-0.62
NCKAP1L.75kDa	NCKAP1L	Paclitaxel Cytotoxicity	0.0328	-0.92
SP1	SP1	Paclitaxel Cytotoxicity	0.035	-0.76
ATXN2	ATXN2	Paclitaxel Cytotoxicity	0.0352	0.63
PCGF3	PCGF3	Paclitaxel Cytotoxicity	0.0383	-0.64
PRMT3	PRMT3	Paclitaxel Cytotoxicity	0.0388	1.03
HMX1	HMX1	Paclitaxel Cytotoxicity	0.0404	-0.68
FOXJ2	FOXJ2	Paclitaxel Cytotoxicity	0.0407	0.59
TRIM56	TRIM56	Paclitaxel Cytotoxicity	0.0411	-0.59
MLXIPL	MLXIPL	Paclitaxel Cytotoxicity	0.0414	-0.62
ZNF569	ZNF569	Paclitaxel Cytotoxicity	0.0428	-0.69
HLXB9.50kDa	MNX1	Paclitaxel Cytotoxicity	0.0431	0.77
PRMT3	PRMT3	Paclitaxel Cytotoxicity	0.0455	-0.62
AFF2.50kDa	AFF2	Paclitaxel Cytotoxicity	0.0488	0.7
ENO1	ENO1	Paclitaxel Apoptosis	1.09e-05	-0.47
STAT3A	STAT3	Paclitaxel Apoptosis	0.00106	-0.42
ZNF132	ZNF132	Paclitaxel Apoptosis	0.00199	-0.42
Src.A070	SRC	Paclitaxel Apoptosis	0.00234	0.41
HMX1	HMX1	Paclitaxel Apoptosis	0.00248	-0.63
GTF2F2	GTF2F2	Paclitaxel Apoptosis	0.00339	0.41
ZNF266.75-100	ZNF266	Paclitaxel Apoptosis	0.00393	0.31
p-FoxO1.(S319)/FoxO4.(S262)	FOXO1	Paclitaxel Apoptosis	0.00396	-0.41
ZNF569	ZNF569	Paclitaxel Apoptosis	0.00436	0.4
TBX21	TBX21	Paclitaxel Apoptosis	0.00437	-0.43
HLXB9.60kDa	MNX1	Paclitaxel Apoptosis	0.00438	0.38
p-S6.ribosomal.protein.(S240/244)	RPS6	Paclitaxel Apoptosis	0.0051	-0.39
SOX4	SOX4	Paclitaxel Apoptosis	0.00545	0.33
SP1	SP1	Paclitaxel Apoptosis	0.00638	0.41
SCRT1	SCRT1	Paclitaxel Apoptosis	0.00662	-0.35
FAK	PTK2	Paclitaxel Apoptosis	0.00862	0.4
HIVEP1	HIVEP1	Paclitaxel Apoptosis	0.0101	-0.34
TUBA	TUB	Paclitaxel Apoptosis	0.0124	0.4
HR	HR	Paclitaxel Apoptosis	0.0128	0.36
IRF5	IRF5	Paclitaxel Apoptosis	0.0132	-0.34
Src.A071	SRC	Paclitaxel Apoptosis	0.0144	0.41
AFF2.50kDa	AFF2	Paclitaxel Apoptosis	0.0144	-0.37
MTF2	MTF2	Paclitaxel Apoptosis	0.0147	0.37
DIDO1	DIDO1	Paclitaxel Apoptosis	0.0149	0.35
PDK1	PDK1	Paclitaxel Apoptosis	0.015	0.41
POU2AF1	POU2AF1	Paclitaxel Apoptosis	0.0153	-0.31
GAB1(phosp).Ab-6.77kDa	GAB1	Paclitaxel Apoptosis	0.0157	-0.28
c-Myc	MYC	Paclitaxel Apoptosis	0.0162	0.32
P70.S6.Kinase	RPS6KB1	Paclitaxel Apoptosis	0.017	0.43
ZFAND3	ZFAND3	Paclitaxel Apoptosis	0.0181	-0.38
PRDM2	PRDM2	Paclitaxel Apoptosis	0.0229	-0.36
ZNF266.50-75	ZNF266	Paclitaxel Apoptosis	0.0237	0.31
NCKAP1L.75kDa	NCKAP1L	Paclitaxel Apoptosis	0.0238	0.42
IRF5	IRF5	Paclitaxel Apoptosis	0.0245	-0.31
p65	RELA	Paclitaxel Apoptosis	0.0251	-0.37
IKZF5	IKZF5	Paclitaxel Apoptosis	0.0282	-0.46
Met	MET	Paclitaxel Apoptosis	0.0285	-0.38
JunB	JUNB	Paclitaxel Apoptosis	0.029	-0.37
P15.INK4B	CDKN2B	Paclitaxel Apoptosis	0.0295	0.38
ZNF267	ZNF267	Paclitaxel Apoptosis	0.03	-0.28
ESR2	ESR2	Paclitaxel Apoptosis	0.032	0.35
STAT3B	STAT3	Paclitaxel Apoptosis	0.0344	-0.27
TAF15	TAF15	Paclitaxel Apoptosis	0.0351	-0.33
PCGF3	PCGF3	Paclitaxel Apoptosis	0.0353	0.28
KLF14	KLF14	Paclitaxel Apoptosis	0.0376	0.25
KLF3	KLF3	Paclitaxel Apoptosis	0.0382	-0.34
ZSCAN23	ZSCAN23	Paclitaxel Apoptosis	0.0408	-0.33
SAP30BP	SAP30BP	Paclitaxel Apoptosis	0.0408	0.24
BACT	ACTB	Paclitaxel Apoptosis	0.045	0.31
ZNF645	ZNF645	Paclitaxel Apoptosis	0.0465	0.22
TFB1M	TFB1M	Paclitaxel Apoptosis	0.0466	0.24
p-4E-BP1.(T37/46).50kDa	EIF4EBP1	Paclitaxel Apoptosis	0.0468	-0.4
HMX1	HMX1	Paclitaxel Apoptosis	0.0473	0.28
ELF4	ELF4	Paclitaxel Apoptosis	0.0497	0.33
