# Supplementary material for: Protein Quantitative Trait Loci Identify Novel Candidates Modulating Cellular Response to Chemotherapy
Source: PLoS Genet. 2014 Apr 3;10(4):e1004192. doi: 10.1371/journal.pgen.1004192 (PMC3974641; doi:10.1371/journal.pgen.1004192)
Supplement: Table S4 — SNPS correlated with drugs that are also pQTLs. Genome-wide association results (p<10−3) on two cellular phenotypes (growth inhibition and apoptosis) for both cisplatin and paclitaxel were analyzed for pQTLs (p<10−4) and are listed. (XLSX) [file pgen.1004192.s008.xlsx]

## Sheet: Supplementary_Table_dqtl.paper.
Table S4. SNPS correlated with drugs that are also pQTLs.
SNP	Drug	dQTL.P.value	dQTL.R	Protein.ID	Protein	Gene	Ensembl.ID	pQTL.P.value	pQTL.R	Protein.Drug.Association.P.value	Protein.Drug.R	MAF
chr4.17020389	Cis_5uMlog2	0.000206246	-0.435448	14	ZSCAN23	ZSCAN23	ENSG00000187987	3.81274e-05	-0.46096	0.0490988	0.210349	0.39
chr1.219127739	Cis_5uMlog2	2.73543e-05	-0.485294	54	WHSC1	WHSC1	ENSG00000109685	0.000202414	-0.285696	0.0333704	0.167548	0.08
chr1.219140310	Cis_5uMlog2	2.66784e-05	-0.485866	54	WHSC1	WHSC1	ENSG00000109685	0.000205915	-0.285659	0.0333704	0.167548	0.08
chr12.37876721	Cis_5uMlog2	0.000355029	-0.420622	169	NCKAP1L.75kDa	NCKAP1L	ENSG00000123338	3.39162e-05	0.463833	0.00116255	-0.391203	0.1
chr16.indel.75516716	Cis_5uMlog2	5.29615e-05	-0.469825	169	NCKAP1L.75kDa	NCKAP1L	ENSG00000123338	1.89284e-05	0.477779	0.00116255	-0.391203	0.39
chr18.7395808	Cis_5uMlog2	0.000144172	0.444862	169	NCKAP1L.75kDa	NCKAP1L	ENSG00000123338	3.38561e-06	-0.515715	0.00116255	-0.391203	0.06
chr2.87284899	Cis_5uMlog2	0.000518514	0.409865	169	NCKAP1L.75kDa	NCKAP1L	ENSG00000123338	1.19519e-05	-0.488362	0.00116255	-0.391203	0.27
rs17745151	Cis_5uMlog2	0.000571559	-0.40704	169	NCKAP1L.75kDa	NCKAP1L	ENSG00000123338	1.53455e-05	0.482652	0.00116255	-0.391203	0.07
rs4919933	Cis_5uMlog2	0.000294368	0.425814	169	NCKAP1L.75kDa	NCKAP1L	ENSG00000123338	2.92555e-05	-0.467425	0.00116255	-0.391203	0.18
chr2.117510715	Cis_5uMlog2	0.000148461	-0.444102	198	PLCgamma2	PLCG2	ENSG00000197943	2.4418e-05	0.471764	0.0438706	-0.186533	0.17
chr4.174539330	Cis_5uMlog2	0.000211709	-0.434749	198	PLCgamma2	PLCG2	ENSG00000197943	3.03198e-05	0.466561	0.0438706	-0.186533	0.13
chr4.174547541	Cis_5uMlog2	0.000355702	-0.420569	198	PLCgamma2	PLCG2	ENSG00000197943	3.07739e-05	0.4662	0.0438706	-0.186533	0.14
chr1.54792574	Cis_5uMlog2	0.000602082	-0.405521	202	RhoC	RHOC	ENSG00000155366	2.47225e-05	-0.471468	0.0105899	0.24702	0.24
rs6054551	Cis_5uMlog2	0.000457433	-0.413465	202	RhoC	RHOC	ENSG00000155366	3.9271e-05	-0.460231	0.0105899	0.24702	0.21
chr13.44815900	Cis_5uMlog2	4.93102e-05	-0.471533	203	SMC1A	SMC1A	ENSG00000072501	0.000553504	-0.243552	0.00545739	0.193478	0.12
chr15.30332097	Cis_5uMlog2	0.000880698	-0.394192	203	SMC1A	SMC1A	ENSG00000072501	0.000302076	-0.255012	0.00545739	0.193478	0.11
rs7786959	Cis_5uMlog2	0.000565224	-0.407365	203	SMC1A	SMC1A	ENSG00000072501	0.000202	-0.265469	0.00545739	0.193478	0.2
chr16.55793145	Cis_5uMlog2	0.000101231	-0.453898	205	Src.A070	SRC	ENSG00000197122	9.29361e-05	0.340425	0.0165541	-0.218046	0.42
chr16.72021006	Cis_5uMlog2	0.000870194	0.394555	205	Src.A070	SRC	ENSG00000197122	1.60661e-05	-0.363982	0.0165541	-0.218046	0.46
chr4.7416387	Cis_5uMlog2	0.000737599	-0.399523	205	Src.A070	SRC	ENSG00000197122	3.63369e-05	0.351724	0.0165541	-0.218046	0.14
chr7.88331081	Cis_5uMlog2	0.000564169	-0.407419	205	Src.A070	SRC	ENSG00000197122	4.25238e-06	0.389377	0.0165541	-0.218046	0.48
rs3893175	Cis_5uMlog2	0.000915482	0.393015	244	EP300	EP300	ENSG00000100393	7.84857e-10	0.501139	0.0212907	0.215346	0.24
rs7035174	Cis_5uMlog2	0.000556317	0.407827	244	EP300	EP300	ENSG00000100393	1.00127e-06	0.435587	0.0212907	0.215346	0.37
chr7.8206866	Cis_5uMlog2	0.000785498	-0.397642	260	ZNF12	ZNF12	ENSG00000164631	0.000650302	-0.266963	0.0248087	0.177445	0.06
chr3.111281339	Cis_5uMlog2	0.000120857	0.449402	263	ZNF497	ZNF497	ENSG00000174586	0.000169355	-0.296159	0.00256274	-0.242117	0.38
chr8.75475704	Cis_5uMlog2	0.000912039	0.39313	263	ZNF497	ZNF497	ENSG00000174586	3.94075e-05	-0.304093	0.00256274	-0.242117	0.42
rs3806681	Cis_5uMlog2	0.000609541	0.40516	263	ZNF497	ZNF497	ENSG00000174586	3.31873e-05	-0.32885	0.00256274	-0.242117	0.15
chr2.175555490	Cis_5uMlog2	0.00084749	-0.395355	275	GTF2F2	GTF2F2	ENSG00000188342	3.63205e-05	0.398673	0.0463036	-0.194839	0.43
chr3.29383020	Cis_5uMlog2	0.000340219	-0.42181	275	GTF2F2	GTF2F2	ENSG00000188342	5.18782e-06	0.422746	0.0463036	-0.194839	0.46
rs7427438	Cis_5uMlog2	0.000478868	0.412154	275	GTF2F2	GTF2F2	ENSG00000188342	0.000214725	-0.355983	0.0463036	-0.194839	0.46
rs9849404	Cis_5uMlog2	0.000116539	-0.45033	275	GTF2F2	GTF2F2	ENSG00000188342	1.53739e-05	0.404978	0.0463036	-0.194839	0.43
chr10.67663462	Cis_5uMlog2	0.00068505	0.40172	287	RAXL1	RAX2	ENSG00000173976	3.54181e-06	0.386955	0.0503676	0.171923	0.05
chr13.80921372	Cis_5uMlog2	0.000444694	0.41427	287	RAXL1	RAX2	ENSG00000173976	7.17666e-05	0.336667	0.0503676	0.171923	0.08
chr17.11202926	Cis_5uMlog2	0.000757164	0.398742	287	RAXL1	RAX2	ENSG00000173976	1.2729e-06	0.378109	0.0503676	0.171923	0.21
chr18.69390780	Cis_5uMlog2	5.70115e-05	0.468052	287	RAXL1	RAX2	ENSG00000173976	1.97579e-05	0.366335	0.0503676	0.171923	0.06
chr9.119892690	Cis_5uMlog2	0.000350103	0.421012	287	RAXL1	RAX2	ENSG00000173976	0.000158858	0.303542	0.0503676	0.171923	0.12
chr19.52206470	Cis_5uMlog2	0.000471589	-0.412593	296	ZNF768	ZNF768	ENSG00000169957	3.84853e-05	0.399984	0.0382329	-0.208317	0.43
chr11.33828008	Cis_5uMlog2	0.000310562	-0.424338	318	TFAP2A	TFAP2A	ENSG00000137203	2.8985e-05	-0.33229	0.0115675	0.22369	0.11
chr15.84261064	Cis_5uMlog2	5.65795e-05	-0.468236	324	ZNF57	ZNF57	ENSG00000171970	0.000169698	0.301976	0.00418838	-0.239143	0.06
chr5.160110436	Cis_5uMlog2	0.000559486	0.407661	324	ZNF57	ZNF57	ENSG00000171970	0.000111015	-0.31331	0.00418838	-0.239143	0.2
chr5.89890239	Cis_5uMlog2	0.000984769	-0.390787	324	ZNF57	ZNF57	ENSG00000171970	8.34098e-05	0.313814	0.00418838	-0.239143	0.12
chr6.32525411	Cis_5uMlog2	0.000850161	0.39526	324	ZNF57	ZNF57	ENSG00000171970	0.000792937	-0.2865	0.00418838	-0.239143	0.13
chr2.53282981	Cis_5uMlog2	0.000203782	0.435768	340	PSIP1	PSIP1	ENSG00000164985	1.31416e-05	-0.336652	0.0303435	-0.164948	0.23
chr18.27379139	Cis_5uMlog2	0.000337966	-0.421995	354	HMX1	HMX1	ENSG00000215612	1.4669e-05	0.371375	0.0115134	-0.230901	0.06
chr2.53282981	Cis_5uMlog2	0.000203782	0.435768	354	HMX1	HMX1	ENSG00000215612	5.81345e-06	-0.392541	0.0115134	-0.230901	0.23
chr9.80594908	Cis_5uMlog2	0.000489469	0.411526	354	HMX1	HMX1	ENSG00000215612	1.32579e-05	-0.375337	0.0115134	-0.230901	0.13
rs10084648	Cis_5uMlog2	0.000710375	0.400643	354	HMX1	HMX1	ENSG00000215612	1.80155e-06	-0.415751	0.0115134	-0.230901	0.22
chr12.97279119	Cis_5uMlog2	0.000424187	-0.415612	356	FBXL11	KDM2A	ENSG00000173120	5.32215e-06	0.320562	0.0113208	-0.183572	0.1
chr2.130692991	Cis_5uMlog2	0.000842993	0.395516	356	FBXL11	KDM2A	ENSG00000173120	5.21725e-05	-0.287706	0.0113208	-0.183572	0.22
chr21.40496919	Cis_5uMlog2	0.00014239	-0.445184	356	FBXL11	KDM2A	ENSG00000173120	9.88879e-07	0.337589	0.0113208	-0.183572	0.06
chr2.29965836	Cis_5uMlog2	0.000360574	-0.420189	359	ZBTB22	ZBTB22	ENSG00000236104	9.07281e-08	-0.381388	0.0246175	0.191796	0.17
chr5.29820150	Cis_5uMlog2	0.000754377	-0.398852	359	ZBTB22	ZBTB22	ENSG00000236104	6.99993e-06	-0.318003	0.0246175	0.191796	0.22
chr6.47842517	Cis_5uMlog2	0.00061566	-0.404867	361	ZNF645	ZNF645	ENSG00000175809	3.49046e-06	0.322692	0.0477564	-0.145826	0.12
chr10.44303427	Cis_5uMlog2	0.00031829	-0.423659	362	ATG4B	ATG4B	ENSG00000168397	0.00014896	0.34297	0.041737	-0.190929	0.19
chr16.indel.1801493	Cis_5uMlog2	0.000937054	-0.392306	362	ATG4B	ATG4B	ENSG00000168397	0.00147094	0.298631	0.041737	-0.190929	0.46
chr17.55583010	Cis_5uMlog2	2.91941e-05	-0.483803	362	ATG4B	ATG4B	ENSG00000168397	0.000709544	0.325927	0.041737	-0.190929	0.12
chr5.110885603	Cis_5uMlog2	0.000146158	-0.444508	362	ATG4B	ATG4B	ENSG00000168397	9.11199e-05	0.342217	0.041737	-0.190929	0.09
chr6.110882465	Cis_5uMlog2	0.000775322	-0.398033	362	ATG4B	ATG4B	ENSG00000168397	8.9385e-05	0.364309	0.041737	-0.190929	0.12
chr2.77094434	Cis_5uMlog2	0.000101514	-0.453828	370	PRDM2	PRDM2	ENSG00000116731	6.86873e-05	-0.384578	0.0247716	0.235088	0.28
rs10247175	Cis_5uMlog2	0.000494543	-0.411229	370	PRDM2	PRDM2	ENSG00000116731	8.13334e-05	-0.394321	0.0247716	0.235088	0.43
rs12692162	Cis_5uMlog2	4.02539e-06	-0.52634	370	PRDM2	PRDM2	ENSG00000116731	3.59133e-05	-0.394994	0.0247716	0.235088	0.32
chr1.142320958	Cis_5uMlog2	0.000858847	0.394953	391	4E-BP1	EIF4EBP1	ENSG00000187840	5.24099e-06	-0.473609	0.0232326	-0.24769	0.18
chr6.10582053	Cis_5uMlog2	0.000905643	0.393344	391	4E-BP1	EIF4EBP1	ENSG00000187840	0.000377405	-0.373308	0.0232326	-0.24769	0.27
chr9.130615722	Cis_5uMlog2	0.000392968	0.417774	391	4E-BP1	EIF4EBP1	ENSG00000187840	1.60719e-06	-0.504042	0.0232326	-0.24769	0.23
rs13243367	Cis_5uMlog2	0.000637267	-0.403854	391	4E-BP1	EIF4EBP1	ENSG00000187840	6.26284e-05	0.405659	0.0232326	-0.24769	0.2
chr11.100778288	Cis_5uMlog2	0.000423819	0.415637	394	GSK3beta	GSK3B	ENSG00000082701	0.000676808	0.388644	0.0228767	0.262695	0.2
chr22.21550481	Cis_5uMlog2	0.000737925	-0.39951	394	GSK3beta	GSK3B	ENSG00000082701	6.27349e-06	-0.461067	0.0228767	0.262695	0.16
rs12675812	Cis_5uMlog2	0.000933526	0.392421	394	GSK3beta	GSK3B	ENSG00000082701	0.000107766	0.399265	0.0228767	0.262695	0.21
chr3.indel.109809740	Cis_5uMlog2	0.000377686	-0.418889	403	P70.S6.Kinase	RPS6KB1	ENSG00000108443	1.04193e-05	0.496995	0.0200776	-0.279345	0.21
chr9.80856802	Cis_5uMlog2	0.000217796	0.43399	403	P70.S6.Kinase	RPS6KB1	ENSG00000108443	8.94389e-05	-0.430363	0.0200776	-0.279345	0.44
rs6467814	Cis_5uMlog2	0.000647288	-0.403395	403	P70.S6.Kinase	RPS6KB1	ENSG00000108443	2.56486e-05	0.462073	0.0200776	-0.279345	0.1
rs2129407	Cis_5uMlog2	0.000456068	-0.41355	405	TUBA	TUB	NA	0.0020425	0.319876	0.0368021	-0.223381	0.45
rs387325	Cis_5uMlog2	2.19048e-05	0.490333	405	TUBA	TUB	NA	0.000103909	-0.428937	0.0368021	-0.223381	0.46
chr15.96244575	Cis_5uMlog2	0.000235541	-0.431884	426	p-S6.ribosomal.protein.(S240/244)	RPS6	ENSG00000137154	0.000108017	-0.349167	0.000510257	0.311791	0.28
chr4.113799628	Cis_5uMlog2	6.74749e-05	0.463962	426	p-S6.ribosomal.protein.(S240/244)	RPS6	ENSG00000137154	2.2859e-05	0.374136	0.000510257	0.311791	0.43
chr4.140966752	Cis_5uMlog2	8.69887e-06	-0.510467	426	p-S6.ribosomal.protein.(S240/244)	RPS6	ENSG00000137154	2.27731e-05	-0.370923	0.000510257	0.311791	0.22
rs2920648	Cis_5uMlog2	0.000615803	-0.404861	426	p-S6.ribosomal.protein.(S240/244)	RPS6	ENSG00000137154	0.000109562	-0.346953	0.000510257	0.311791	0.42
rs6864968	Cis_5uMlog2	0.000117761	0.450064	426	p-S6.ribosomal.protein.(S240/244)	RPS6	ENSG00000137154	7.40786e-07	0.419876	0.000510257	0.311791	0.32
rs7776055	Cis_5uMlog2	0.000351591	-0.420894	426	p-S6.ribosomal.protein.(S240/244)	RPS6	ENSG00000137154	5.23762e-05	-0.357255	0.000510257	0.311791	0.13
chr1.27983648	CisApop	0.000310073	-0.424382	17	CECR6	CECR6	ENSG00000183307	5.0058e-05	0.298822	0.00453416	-0.221955	0.15
chr10.134828598	CisApop	0.000954368	-0.391747	17	CECR6	CECR6	ENSG00000183307	7.56088e-05	0.296503	0.00453416	-0.221955	0.09
chr12.9244058	CisApop	9.03111e-05	-0.456762	17	CECR6	CECR6	ENSG00000183307	0.000206203	0.285056	0.00453416	-0.221955	0.05
chr13.71732999	CisApop	0.000138962	-0.445815	17	CECR6	CECR6	ENSG00000183307	0.000179893	0.273996	0.00453416	-0.221955	0.06
chr17.9943037	CisApop	1.45185e-05	-0.499457	17	CECR6	CECR6	ENSG00000183307	7.43043e-05	0.299045	0.00453416	-0.221955	0.07
chr17.9946088	CisApop	7.36941e-05	-0.461801	17	CECR6	CECR6	ENSG00000183307	3.00239e-05	0.315073	0.00453416	-0.221955	0.08
chr4.122303327	CisApop	0.000427193	-0.415412	17	CECR6	CECR6	ENSG00000183307	5.87302e-05	0.287823	0.00453416	-0.221955	0.12
chr5.34691952	CisApop	0.000505877	-0.410577	17	CECR6	CECR6	ENSG00000183307	3.61041e-05	0.296548	0.00453416	-0.221955	0.17
chr6.105644187	CisApop	0.000233121	-0.432163	17	CECR6	CECR6	ENSG00000183307	2.55121e-05	0.304252	0.00453416	-0.221955	0.34
chr8.132728392	CisApop	8.25922e-05	-0.458986	17	CECR6	CECR6	ENSG00000183307	8.45014e-05	0.286861	0.00453416	-0.221955	0.11
chr9.100795808	CisApop	0.000440945	-0.414511	17	CECR6	CECR6	ENSG00000183307	9.08573e-05	0.287085	0.00453416	-0.221955	0.13
chr9.10722803	CisApop	0.000221461	-0.433543	17	CECR6	CECR6	ENSG00000183307	0.000127142	0.285508	0.00453416	-0.221955	0.16
rs2165153	CisApop	3.16722e-05	-0.481926	17	CECR6	CECR6	ENSG00000183307	9.75824e-06	0.315756	0.00453416	-0.221955	0.07
chr17.indel.59861842	CisApop	0.000385756	-0.418295	31	ZFP161	ZFP161	ENSG00000198081	1.21532e-05	-0.318139	0.0417849	0.163178	0.22
chr18.17782864	CisApop	0.000977707	0.391008	31	ZFP161	ZFP161	ENSG00000198081	9.7072e-05	0.282046	0.0417849	0.163178	0.35
chr4.61014846	CisApop	0.000450962	0.413871	31	ZFP161	ZFP161	ENSG00000198081	8.80756e-05	0.289219	0.0417849	0.163178	0.32
chr15.93181405	CisApop	1.19517e-05	-0.503683	50	TRIM13.25kDa	TRIM13	ENSG00000204977	1.45305e-05	0.483908	0.0246033	-0.219623	0.25
chr5.169166262	CisApop	0.000888817	-0.393913	50	TRIM13.25kDa	TRIM13	ENSG00000204977	2.59194e-05	0.470338	0.0246033	-0.219623	0.14
rs7719573	CisApop	0.000131158	-0.447305	79	ZNF132	ZNF132	ENSG00000131849	0.000108293	0.319514	0.00951481	-0.241382	0.07
chr10.indel.121852182	CisApop	0.000653801	-0.4031	107	TCF21	TCF21	ENSG00000118526	3.2243e-05	0.465067	0.0468999	-0.209623	0.15
chr4.5762066	CisApop	0.000106363	-0.45265	107	TCF21	TCF21	ENSG00000118526	3.47255e-05	0.463256	0.0468999	-0.209623	0.09
chr7.76071502	CisApop	0.000813819	0.396577	107	TCF21	TCF21	ENSG00000118526	3.00517e-05	-0.466776	0.0468999	-0.209623	0.24
chr9.26271141	CisApop	0.000253117	-0.429937	107	TCF21	TCF21	ENSG00000118526	1.0793e-05	0.490663	0.0468999	-0.209623	0.41
rs12186484	CisApop	0.000247938	-0.430498	107	TCF21	TCF21	ENSG00000118526	1.3046e-06	0.534931	0.0468999	-0.209623	0.08
rs2275018	CisApop	0.000285571	-0.426647	107	TCF21	TCF21	ENSG00000118526	1.73783e-05	0.479772	0.0468999	-0.209623	0.44
rs7725278	CisApop	0.000883226	-0.394105	107	TCF21	TCF21	ENSG00000118526	2.06531e-05	0.475732	0.0468999	-0.209623	0.19
chr12.114791277	CisApop	9.07114e-06	-0.50958	203	SMC1A	SMC1A	ENSG00000072501	0.000788339	0.234419	0.0515987	-0.137308	0.06
chr19.24361339	CisApop	0.000609736	-0.405151	203	SMC1A	SMC1A	ENSG00000072501	0.000504148	0.24446	0.0515987	-0.137308	0.23
chr4.65471656	CisApop	0.000628854	-0.404245	203	SMC1A	SMC1A	ENSG00000072501	0.000641479	0.238505	0.0515987	-0.137308	0.1
chr8.134151684	CisApop	0.000604801	-0.405389	203	SMC1A	SMC1A	ENSG00000072501	0.00171619	0.220628	0.0515987	-0.137308	0.38
rs2256292	CisApop	0.000318734	-0.42362	203	SMC1A	SMC1A	ENSG00000072501	0.000576828	0.241711	0.0515987	-0.137308	0.25
rs7186500	CisApop	4.00086e-05	-0.476483	203	SMC1A	SMC1A	ENSG00000072501	0.000933232	0.235802	0.0515987	-0.137308	0.26
chr1.60677279	CisApop	0.000388106	-0.418124	205	Src.A070	SRC	ENSG00000197122	2.61322e-05	-0.36635	0.0122411	0.214237	0.21
chr10.indel.89041217	CisApop	0.000962847	-0.391477	205	Src.A070	SRC	ENSG00000197122	0.000260462	-0.332263	0.0122411	0.214237	0.17
chr17.indel.60380702	CisApop	7.32632e-05	-0.461946	205	Src.A070	SRC	ENSG00000197122	0.000281848	-0.323151	0.0122411	0.214237	0.08
chr2.indel.77384926	CisApop	0.000926	-0.392667	205	Src.A070	SRC	ENSG00000197122	3.43209e-05	-0.356264	0.0122411	0.214237	0.11
chr21.20297074	CisApop	0.00051154	-0.410256	205	Src.A070	SRC	ENSG00000197122	0.00023954	-0.323882	0.0122411	0.214237	0.13
chr3.121886936	CisApop	3.98078e-05	-0.476601	205	Src.A070	SRC	ENSG00000197122	4.77453e-05	-0.348847	0.0122411	0.214237	0.46
chr4.36298697	CisApop	5.47047e-06	-0.520117	205	Src.A070	SRC	ENSG00000197122	0.000144207	-0.32825	0.0122411	0.214237	0.39
chr5.89099787	CisApop	0.000143215	-0.445035	205	Src.A070	SRC	ENSG00000197122	7.51592e-05	-0.347033	0.0122411	0.214237	0.12
rs1017608	CisApop	0.000919901	0.392869	205	Src.A070	SRC	ENSG00000197122	1.69469e-05	0.363004	0.0122411	0.214237	0.13
rs4888010	CisApop	0.000939359	-0.392231	205	Src.A070	SRC	ENSG00000197122	0.000100913	-0.346229	0.0122411	0.214237	0.2
chr3.indel.180996721	CisApop	0.000136551	-0.446267	206	Src.A071	SRC	ENSG00000197122	2.89865e-05	-0.467648	0.0133654	0.272309	0.08
rs803454	CisApop	2.28625e-05	-0.489369	206	Src.A071	SRC	ENSG00000197122	4.2162e-05	-0.458471	0.0133654	0.272309	0.07
chr13.109119091	CisApop	0.000778299	-0.397918	226	p-Rb.(S807,811)	RB1	ENSG00000139687	4.45843e-05	0.45708	0.029564	-0.274346	0.11
chr18.4008289	CisApop	0.000519272	-0.409823	226	p-Rb.(S807,811)	RB1	ENSG00000139687	2.24432e-05	0.473768	0.029564	-0.274346	0.07
rs11638183	CisApop	0.000725133	-0.400031	226	p-Rb.(S807,811)	RB1	ENSG00000139687	4.25724e-05	0.45823	0.029564	-0.274346	0.31
chr1.195009423	CisApop	0.000554155	-0.40794	233	STAT3A	STAT3	ENSG00000168610	4.55246e-05	0.33349	1.46131e-07	-0.418933	0.11
chr1.60677279	CisApop	0.000388106	-0.418124	233	STAT3A	STAT3	ENSG00000168610	4.82999e-05	0.332622	1.46131e-07	-0.418933	0.21
chr10.16381093	CisApop	6.49318e-05	-0.464899	233	STAT3A	STAT3	ENSG00000168610	3.97543e-06	0.368317	1.46131e-07	-0.418933	0.27
chr10.6200898	CisApop	0.000664872	-0.402604	233	STAT3A	STAT3	ENSG00000168610	3.52392e-06	0.369804	1.46131e-07	-0.418933	0.12
chr16.indel.72446902	CisApop	0.000560071	-0.407631	233	STAT3A	STAT3	ENSG00000168610	2.34228e-07	0.40441	1.46131e-07	-0.418933	0.34
chr17.7380463	CisApop	0.000524763	-0.409519	233	STAT3A	STAT3	ENSG00000168610	5.59639e-05	0.330176	1.46131e-07	-0.418933	0.11
chr18.75036773	CisApop	0.000202308	-0.435961	233	STAT3A	STAT3	ENSG00000168610	4.59839e-05	0.335234	1.46131e-07	-0.418933	0.1
chr2.144107731	CisApop	0.000116497	-0.450339	233	STAT3A	STAT3	ENSG00000168610	6.36942e-05	0.328101	1.46131e-07	-0.418933	0.07
chr2.206984006	CisApop	0.000406934	-0.416788	233	STAT3A	STAT3	ENSG00000168610	2.93685e-05	0.340185	1.46131e-07	-0.418933	0.1
chr2.indel.158773113	CisApop	1.30413e-06	-0.548199	233	STAT3A	STAT3	ENSG00000168610	3.49479e-05	0.337573	1.46131e-07	-0.418933	0.2
chr3.121886936	CisApop	3.98078e-05	-0.476601	233	STAT3A	STAT3	ENSG00000168610	1.45241e-05	0.351807	1.46131e-07	-0.418933	0.46
chr3.82593849	CisApop	2.74741e-05	-0.485194	233	STAT3A	STAT3	ENSG00000168610	7.42913e-05	0.325682	1.46131e-07	-0.418933	0.35
chr4.75701469	CisApop	0.000601863	-0.405532	233	STAT3A	STAT3	ENSG00000168610	1.99767e-05	0.345929	1.46131e-07	-0.418933	0.09
chr5.78820395	CisApop	0.000130145	-0.447504	233	STAT3A	STAT3	ENSG00000168610	5.8493e-05	0.329729	1.46131e-07	-0.418933	0.07
chr5.indel.124722538	CisApop	0.000706216	0.400817	233	STAT3A	STAT3	ENSG00000168610	4.84589e-05	-0.333119	1.46131e-07	-0.418933	0.24
chr7.101426505	CisApop	0.000451978	0.413807	233	STAT3A	STAT3	ENSG00000168610	0.000175378	-0.311534	1.46131e-07	-0.418933	0.24
chr7.indel.150454376	CisApop	0.000522255	0.409657	233	STAT3A	STAT3	ENSG00000168610	4.063e-05	-0.335511	1.46131e-07	-0.418933	0.27
rs10236448	CisApop	0.000379644	-0.418744	233	STAT3A	STAT3	ENSG00000168610	3.62059e-07	0.397166	1.46131e-07	-0.418933	0.31
rs10802084	CisApop	6.0513e-05	-0.466611	233	STAT3A	STAT3	ENSG00000168610	6.3548e-05	0.328377	1.46131e-07	-0.418933	0.37
rs1146333	CisApop	1.67803e-05	0.496275	233	STAT3A	STAT3	ENSG00000168610	1.39064e-05	-0.351514	1.46131e-07	-0.418933	0.12
rs1476844	CisApop	0.000896338	-0.393658	233	STAT3A	STAT3	ENSG00000168610	4.43862e-05	0.333889	1.46131e-07	-0.418933	0.16
rs1567322	CisApop	0.00065791	0.402915	233	STAT3A	STAT3	ENSG00000168610	3.69889e-06	-0.370377	1.46131e-07	-0.418933	0.42
rs16869675	CisApop	7.07328e-05	-0.462808	233	STAT3A	STAT3	ENSG00000168610	9.13161e-05	0.322213	1.46131e-07	-0.418933	0.08
rs1824065	CisApop	5.28088e-05	0.469894	233	STAT3A	STAT3	ENSG00000168610	3.06377e-05	-0.339917	1.46131e-07	-0.418933	0.13
rs2580873	CisApop	0.000338048	-0.421988	233	STAT3A	STAT3	ENSG00000168610	4.05098e-05	0.335331	1.46131e-07	-0.418933	0.24
rs4515094	CisApop	0.000273088	-0.42787	233	STAT3A	STAT3	ENSG00000168610	5.44116e-06	0.364472	1.46131e-07	-0.418933	0.34
rs7249409	CisApop	7.83562e-05	0.460289	233	STAT3A	STAT3	ENSG00000168610	2.27014e-05	-0.344041	1.46131e-07	-0.418933	0.35
rs9859253	CisApop	0.000840219	0.395615	233	STAT3A	STAT3	ENSG00000168610	2.83678e-06	-0.3729	1.46131e-07	-0.418933	0.07
chr10.8812089	CisApop	0.000981897	-0.390877	234	STAT3B	STAT3	ENSG00000168610	3.32604e-07	0.349896	0.000112456	-0.314073	0.09
chr14.85099531	CisApop	0.000870865	-0.394532	234	STAT3B	STAT3	ENSG00000168610	6.3589e-07	0.342279	0.000112456	-0.314073	0.27
chr6.indel.33466677	CisApop	0.000575196	-0.406855	234	STAT3B	STAT3	ENSG00000168610	5.66542e-05	0.316108	0.000112456	-0.314073	0.07
chr7.indel.120143306	CisApop	1.79858e-06	-0.54212	234	STAT3B	STAT3	ENSG00000168610	4.0813e-05	0.322429	0.000112456	-0.314073	0.35
chr12.22477014	CisApop	0.000191201	0.437462	236	ENO1	ENO1	ENSG00000074800	1.18363e-05	-0.311651	0.000315998	-0.258427	0.17
chr9.38192541	CisApop	0.000494984	0.411204	236	ENO1	ENO1	ENSG00000074800	2.28989e-05	-0.300572	0.000315998	-0.258427	0.38
chr9.69292029	CisApop	0.00063827	-0.403808	236	ENO1	ENO1	ENSG00000074800	6.63986e-06	0.316134	0.000315998	-0.258427	0.32
rs9891886	CisApop	0.000558828	-0.407696	236	ENO1	ENO1	ENSG00000074800	2.91214e-06	0.331945	0.000315998	-0.258427	0.46
chr2.42981870	CisApop	0.000583898	-0.406417	247	FOXJ2	FOXJ2	ENSG00000065970	0.000436235	0.277161	0.0198581	-0.177721	0.2
chr12.414554	CisApop	8.50441e-05	-0.458259	267	ZNF77	ZNF77	ENSG00000175691	9.70234e-06	-0.312962	0.00438965	0.232549	0.07
chr15.26810605	CisApop	0.000137859	-0.446021	267	ZNF77	ZNF77	ENSG00000175691	0.000243764	-0.293001	0.00438965	0.232549	0.3
chr20.31825678	CisApop	0.000225647	-0.43304	267	ZNF77	ZNF77	ENSG00000175691	0.000217673	-0.280156	0.00438965	0.232549	0.48
chr4.184883192	CisApop	0.000860822	0.394883	267	ZNF77	ZNF77	ENSG00000175691	0.000187861	0.296162	0.00438965	0.232549	0.44
rs11582843	CisApop	0.000310571	-0.424338	267	ZNF77	ZNF77	ENSG00000175691	7.90901e-05	-0.292253	0.00438965	0.232549	0.07
chr10.16375571	CisApop	3.53135e-05	-0.479402	282	OVOL1	OVOL1	ENSG00000172818	7.59527e-05	0.361577	0.000855228	-0.322986	0.25
chr11.98347530	CisApop	0.000327705	0.422851	282	OVOL1	OVOL1	ENSG00000172818	2.50109e-05	-0.390117	0.000855228	-0.322986	0.34
chr14.76757770	CisApop	0.000293573	0.425888	282	OVOL1	OVOL1	ENSG00000172818	6.28089e-05	-0.357847	0.000855228	-0.322986	0.16
chr15.23349329	CisApop	0.000726002	0.399996	282	OVOL1	OVOL1	ENSG00000172818	0.000846775	-0.322878	0.000855228	-0.322986	0.09
chr16.indel.72446902	CisApop	0.000560071	-0.407631	282	OVOL1	OVOL1	ENSG00000172818	7.31161e-10	0.496875	0.000855228	-0.322986	0.34
chr17.13020093	CisApop	0.000238392	-0.43156	282	OVOL1	OVOL1	ENSG00000172818	4.91607e-07	0.430648	0.000855228	-0.322986	0.28
chr4.61014846	CisApop	0.000450962	0.413871	282	OVOL1	OVOL1	ENSG00000172818	6.78802e-06	-0.38811	0.000855228	-0.322986	0.32
rs11209335	CisApop	0.000596966	0.405771	282	OVOL1	OVOL1	ENSG00000172818	0.000572727	-0.324704	0.000855228	-0.322986	0.08
rs4657224	CisApop	0.000950089	-0.391884	282	OVOL1	OVOL1	ENSG00000172818	1.9863e-05	0.385263	0.000855228	-0.322986	0.07
rs9502952	CisApop	0.000695421	0.401274	282	OVOL1	OVOL1	ENSG00000172818	0.000201889	-0.339963	0.000855228	-0.322986	0.26
chr6.indel.34517038	CisApop	0.000489968	-0.411496	287	RAXL1	RAX2	ENSG00000173976	1.81088e-05	0.336337	0.0339486	-0.198463	0.3
chr1.57950938	CisApop	0.000170905	0.440424	297	AATF	AATF	ENSG00000108270	6.00795e-06	-0.401706	0.00314571	-0.289068	0.37
chr13.90119389	CisApop	0.000309216	-0.424458	297	AATF	AATF	ENSG00000108270	3.83935e-06	0.382315	0.00314571	-0.289068	0.07
chr17.18113909	CisApop	0.000243164	-0.431024	297	AATF	AATF	ENSG00000108270	0.000268442	0.328204	0.00314571	-0.289068	0.11
chr6.149919125	CisApop	1.08518e-05	-0.50576	297	AATF	AATF	ENSG00000108270	6.74037e-05	0.376303	0.00314571	-0.289068	0.06
chr8.8047400	CisApop	0.000133953	-0.446762	297	AATF	AATF	ENSG00000108270	1.92957e-05	0.369185	0.00314571	-0.289068	0.12
chr1.indel.170526742	CisApop	0.000707224	-0.400775	301	COPS5	COPS5	ENSG00000121022	0.000175362	0.335993	0.0422826	-0.199897	0.24
chr5.100568710	CisApop	0.000611852	0.405049	301	COPS5	COPS5	ENSG00000121022	0.00019231	-0.351605	0.0422826	-0.199897	0.17
rs472365	CisApop	0.000908865	-0.393236	301	COPS5	COPS5	ENSG00000121022	8.65176e-05	0.341875	0.0422826	-0.199897	0.21
rs7597870	CisApop	2.94291e-05	0.483619	301	COPS5	COPS5	ENSG00000121022	8.39726e-05	-0.362335	0.0422826	-0.199897	0.4
chr16.indel.25822146	CisApop	0.000414792	-0.416247	318	TFAP2A	TFAP2A	ENSG00000137203	7.70345e-06	0.377922	0.00594188	-0.260849	0.34
chr17.59899770	CisApop	7.61193e-06	-0.513274	318	TFAP2A	TFAP2A	ENSG00000137203	3.20731e-06	0.386024	0.00594188	-0.260849	0.17
chr17.60076296	CisApop	1.02756e-05	-0.506928	318	TFAP2A	TFAP2A	ENSG00000137203	1.14454e-06	0.402939	0.00594188	-0.260849	0.17
chr3.63782324	CisApop	0.000886949	-0.393977	318	TFAP2A	TFAP2A	ENSG00000137203	1.04457e-05	0.384285	0.00594188	-0.260849	0.12
rs4902372	CisApop	0.000634921	-0.403963	361	ZNF645	ZNF645	ENSG00000175809	4.74753e-06	-0.320166	0.0352587	0.164969	0.16
chr3.57678899	CisApop	0.000258992	0.429314	378	ZNF527	ZNF527	ENSG00000189164	0.00023706	-0.33397	0.0337322	-0.199875	0.25
chr6.71138345	CisApop	0.000286119	-0.426594	382	ACTB	ACTB	ENSG00000075624	0.00184496	-0.294654	0.0179223	0.27176	0.06
chr7.101418009	CisApop	8.07155e-05	0.459556	382	ACTB	ACTB	ENSG00000075624	6.80796e-05	0.423388	0.0179223	0.27176	0.22
chr10.76508312	CisApop	0.000974425	0.391111	385	ATF-2	ATF2	ENSG00000115966	6.52644e-05	-0.481817	0.000461906	-0.43782	0.19
chr10.indel.108117677	CisApop	0.000387652	0.418157	385	ATF-2	ATF2	ENSG00000115966	0.000166725	-0.468338	0.000461906	-0.43782	0.34
chr11.63566418	CisApop	0.000490973	-0.411437	385	ATF-2	ATF2	ENSG00000115966	6.8426e-05	0.489698	0.000461906	-0.43782	0.46
chr12.12797195	CisApop	0.000156656	0.442703	385	ATF-2	ATF2	ENSG00000115966	7.32034e-06	-0.544982	0.000461906	-0.43782	0.16
chr12.12800368	CisApop	0.000133071	0.446932	385	ATF-2	ATF2	ENSG00000115966	1.77233e-05	-0.524869	0.000461906	-0.43782	0.15
chr12.67283505	CisApop	5.89046e-05	-0.467263	385	ATF-2	ATF2	ENSG00000115966	0.000131405	0.429036	0.000461906	-0.43782	0.06
chr14.56648753	CisApop	0.000113205	0.451069	385	ATF-2	ATF2	ENSG00000115966	7.17627e-05	-0.490335	0.000461906	-0.43782	0.24
chr15.26810605	CisApop	0.000137859	-0.446021	385	ATF-2	ATF2	ENSG00000115966	0.000116184	0.472093	0.000461906	-0.43782	0.3
chr17.indel.18232003	CisApop	2.69445e-05	0.485639	385	ATF-2	ATF2	ENSG00000115966	0.000196107	-0.456145	0.000461906	-0.43782	0.39
chr18.indel.2381552	CisApop	0.000587992	-0.406213	385	ATF-2	ATF2	ENSG00000115966	6.242e-05	0.486475	0.000461906	-0.43782	0.18
chr18.indel.37304430	CisApop	0.000201688	-0.436043	385	ATF-2	ATF2	ENSG00000115966	4.98101e-05	0.471054	0.000461906	-0.43782	0.1
chr22.24505917	CisApop	0.000581257	0.40655	385	ATF-2	ATF2	ENSG00000115966	3.21592e-05	-0.50578	0.000461906	-0.43782	0.06
chr3.168654139	CisApop	0.000554866	0.407902	385	ATF-2	ATF2	ENSG00000115966	8.45756e-06	-0.528793	0.000461906	-0.43782	0.09
chr8.103170664	CisApop	7.24663e-05	0.462214	385	ATF-2	ATF2	ENSG00000115966	7.31828e-05	-0.463033	0.000461906	-0.43782	0.09
rs1146333	CisApop	1.67803e-05	0.496275	385	ATF-2	ATF2	ENSG00000115966	0.000231769	-0.469107	0.000461906	-0.43782	0.12
rs11638183	CisApop	0.000725133	-0.400031	385	ATF-2	ATF2	ENSG00000115966	0.000122549	0.475276	0.000461906	-0.43782	0.31
rs1634219	CisApop	9.51144e-05	-0.455465	385	ATF-2	ATF2	ENSG00000115966	7.7555e-05	0.503181	0.000461906	-0.43782	0.38
chr2.114028620	CisApop	0.000365318	-0.419823	389	P15.INK4B	CDKN2B	ENSG00000147883	1.86085e-05	-0.470647	0.00421538	0.314898	0.47
chr7.145024817	CisApop	0.00086661	-0.39468	389	P15.INK4B	CDKN2B	ENSG00000147883	0.000717951	-0.326584	0.00421538	0.314898	0.05
chr8.97101289	CisApop	0.000924262	-0.392725	389	P15.INK4B	CDKN2B	ENSG00000147883	4.01342e-06	-0.458197	0.00421538	0.314898	0.19
rs12226912	CisApop	1.29286e-05	-0.501983	389	P15.INK4B	CDKN2B	ENSG00000147883	0.000273464	-0.356197	0.00421538	0.314898	0.1
rs3825921	CisApop	7.15176e-05	-0.462538	389	P15.INK4B	CDKN2B	ENSG00000147883	0.000137858	-0.409347	0.00421538	0.314898	0.17
chr1.115796675	CisApop	0.000470141	-0.412681	390	CREB	CREB1	ENSG00000118260	0.000184587	0.354301	0.000503937	-0.349366	0.05
chr10.112393505	CisApop	3.31618e-07	-0.572828	390	CREB	CREB1	ENSG00000118260	0.00019221	0.356092	0.000503937	-0.349366	0.07
chr12.104958949	CisApop	8.72775e-05	-0.457614	390	CREB	CREB1	ENSG00000118260	0.000152802	0.34027	0.000503937	-0.349366	0.05
chr2.80594155	CisApop	0.000900587	-0.393514	390	CREB	CREB1	ENSG00000118260	0.000808065	0.36053	0.000503937	-0.349366	0.22
chr4.1168956	CisApop	0.000652189	-0.403172	390	CREB	CREB1	ENSG00000118260	5.16724e-05	0.339486	0.000503937	-0.349366	0.06
chr4.89421510	CisApop	0.000339131	-0.421899	390	CREB	CREB1	ENSG00000118260	1.77694e-05	0.4442	0.000503937	-0.349366	0.08
rs17044272	CisApop	0.000535207	-0.408949	390	CREB	CREB1	ENSG00000118260	0.000262118	0.351496	0.000503937	-0.349366	0.08
rs1853232	CisApop	0.000526444	-0.409427	390	CREB	CREB1	ENSG00000118260	0.000401468	0.349299	0.000503937	-0.349366	0.1
rs295864	CisApop	0.000380588	-0.418674	390	CREB	CREB1	ENSG00000118260	0.000554902	0.350446	0.000503937	-0.349366	0.19
chr1.105581979	CisApop	0.000725788	-0.400004	399	IkBalpha	NFKBIA	ENSG00000100906	0.000183442	-0.419501	0.00231912	0.365888	0.18
chr12.122813165	CisApop	0.000263453	-0.428849	399	IkBalpha	NFKBIA	ENSG00000100906	6.89528e-05	-0.458208	0.00231912	0.365888	0.28
chr14.76756803	CisApop	0.000490811	0.411447	399	IkBalpha	NFKBIA	ENSG00000100906	3.56974e-05	0.480967	0.00231912	0.365888	0.16
chr3.26903257	CisApop	0.000266095	0.428577	399	IkBalpha	NFKBIA	ENSG00000100906	0.000293791	0.423314	0.00231912	0.365888	0.11
chr5.74979681	CisApop	0.000900879	-0.393504	399	IkBalpha	NFKBIA	ENSG00000100906	1.2423e-05	-0.505965	0.00231912	0.365888	0.24
chr6.139236485	CisApop	0.00016415	0.441482	399	IkBalpha	NFKBIA	ENSG00000100906	6.70545e-05	0.444287	0.00231912	0.365888	0.36
chr7.101102023	CisApop	0.000489859	-0.411503	399	IkBalpha	NFKBIA	ENSG00000100906	3.91907e-05	-0.438117	0.00231912	0.365888	0.32
chr8.41706	CisApop	0.000395187	0.417615	399	IkBalpha	NFKBIA	ENSG00000100906	5.69803e-05	0.473324	0.00231912	0.365888	0.15
chr8.97101289	CisApop	0.000924262	-0.392725	399	IkBalpha	NFKBIA	ENSG00000100906	3.49441e-05	-0.453055	0.00231912	0.365888	0.19
chr9.135931601	CisApop	0.000844228	-0.395472	399	IkBalpha	NFKBIA	ENSG00000100906	3.40367e-05	-0.461714	0.00231912	0.365888	0.31
rs16847369	CisApop	0.00069336	-0.401363	399	IkBalpha	NFKBIA	ENSG00000100906	0.000155991	-0.426802	0.00231912	0.365888	0.09
rs17044272	CisApop	0.000535207	-0.408949	399	IkBalpha	NFKBIA	ENSG00000100906	6.70347e-05	-0.432893	0.00231912	0.365888	0.08
chr14.18154182	CisApop	0.000251755	-0.430084	400	PDK1	PDK1	ENSG00000152256	0.000300199	-0.322127	0.0185385	0.257813	0.08
chr15.29771098	CisApop	0.000461876	-0.413188	400	PDK1	PDK1	ENSG00000152256	0.000535427	-0.314347	0.0185385	0.257813	0.09
chr16.23249407	CisApop	0.000727666	-0.399927	400	PDK1	PDK1	ENSG00000152256	0.000376449	-0.33338	0.0185385	0.257813	0.08
chr17.60796757	CisApop	0.000911581	-0.393145	400	PDK1	PDK1	ENSG00000152256	0.000146705	-0.374923	0.0185385	0.257813	0.08
chr22.15027724	CisApop	0.000265711	-0.428617	400	PDK1	PDK1	ENSG00000152256	0.000286867	-0.324218	0.0185385	0.257813	0.08
chr5.19257133	CisApop	0.000422106	0.415752	400	PDK1	PDK1	ENSG00000152256	0.000421229	0.380895	0.0185385	0.257813	0.17
chr5.56850705	CisApop	0.00013965	-0.445687	400	PDK1	PDK1	ENSG00000152256	0.00148207	-0.306735	0.0185385	0.257813	0.07
chr8.indel.60143532	CisApop	0.000800991	-0.397055	400	PDK1	PDK1	ENSG00000152256	0.000159979	-0.366637	0.0185385	0.257813	0.16
rs11764092	CisApop	0.000406448	-0.416822	400	PDK1	PDK1	ENSG00000152256	0.000509962	-0.33708	0.0185385	0.257813	0.1
chr8.29393407	Pacli.Apop	0.000480624	-0.412049	13	ZNF266.75-100	ZNF266	ENSG00000174652	0.000419208	-0.255402	0.00392803	0.207474	0.46
chr10.31197091	Pacli.Apop	0.000538429	0.408775	14	ZSCAN23	ZSCAN23	ENSG00000187987	1.32336e-05	-0.486047	0.0408207	-0.222936	0.4
rs13383710	Pacli.Apop	0.000824719	-0.396177	23	HLXB9.60kDa	MNX1	ENSG00000130675	4.05061e-05	-0.459465	0.00437803	0.253926	0.48
rs9602254	Pacli.Apop	0.000995879	-0.390444	23	HLXB9.60kDa	MNX1	ENSG00000130675	3.11873e-05	-0.465876	0.00437803	0.253926	0.1
chr10.36403993	Pacli.Apop	0.000871402	0.394513	71	HMX1	HMX1	ENSG00000215612	6.30452e-06	-0.502526	0.00247744	-0.418692	0.06
chr5.55490837	Pacli.Apop	8.19564e-05	-0.459178	71	HMX1	HMX1	ENSG00000215612	9.95303e-06	0.492479	0.00247744	-0.418692	0.41
rs6560543	Pacli.Apop	4.58082e-05	-0.473286	71	HMX1	HMX1	ENSG00000215612	2.34666e-05	0.47271	0.00247744	-0.418692	0.21
chr2.75254382	Pacli.Apop	0.000252652	-0.429987	78	TAF15	TAF15	ENSG00000172660	3.0268e-05	0.466602	0.0350515	-0.217205	0.47
chr4.691723	Pacli.Apop	0.000933822	-0.392411	78	TAF15	TAF15	ENSG00000172660	1.45369e-05	0.483898	0.0350515	-0.217205	0.1
chr14.103424476	Pacli.Apop	0.000115489	0.45056	79	ZNF132	ZNF132	ENSG00000131849	9.71048e-06	-0.374646	0.00198649	-0.278104	0.09
chr1.68459252	Pacli.Apop	0.0005108	0.410298	82	ZNF569	ZNF569	ENSG00000196437	7.63825e-05	0.35817	0.00436083	0.264241	0.19
rs10197743	Pacli.Apop	0.000694126	0.40133	82	ZNF569	ZNF569	ENSG00000196437	4.70395e-05	0.356217	0.00436083	0.264241	0.22
rs6958145	Pacli.Apop	0.000400511	0.417237	82	ZNF569	ZNF569	ENSG00000196437	3.28583e-05	0.346148	0.00436083	0.264241	0.32
rs9486877	Pacli.Apop	0.00028723	-0.426488	82	ZNF569	ZNF569	ENSG00000196437	1.86378e-05	-0.386897	0.00436083	0.264241	0.29
chr12.121329753	Pacli.Apop	0.00086437	0.394759	90	ELF4	ELF4	ENSG00000102034	6.18415e-06	0.502943	0.0497373	0.218354	0.15
chr2.105517426	Pacli.Apop	0.000906873	0.393303	90	ELF4	ELF4	ENSG00000102034	3.34525e-05	0.464169	0.0497373	0.218354	0.46
chr10.70047000	Pacli.Apop	0.000772173	0.398154	105	TBX21	TBX21	ENSG00000073861	3.54737e-05	-0.462734	0.00436975	-0.284233	0.44
rs7631068	Pacli.Apop	0.000266494	0.428537	105	TBX21	TBX21	ENSG00000073861	4.36889e-05	-0.457586	0.00436975	-0.284233	0.49
chr14.48906743	Pacli.Apop	2.45139e-05	-0.487791	115	IKZF5	IKZF5	ENSG00000095574	1.59739e-05	0.481726	0.0281991	-0.30743	0.43
chr6.indel.64858611	Pacli.Apop	0.000682337	-0.401837	115	IKZF5	IKZF5	ENSG00000095574	2.37911e-06	0.522962	0.0281991	-0.30743	0.08
chr7.22104032	Pacli.Apop	1.83223e-05	-0.494327	115	IKZF5	IKZF5	ENSG00000095574	4.41452e-05	0.457327	0.0281991	-0.30743	0.12
chr9.99536408	Pacli.Apop	0.000995297	-0.390461	115	IKZF5	IKZF5	ENSG00000095574	1.70794e-05	0.480175	0.0281991	-0.30743	0.06
rs11690255	Pacli.Apop	0.000897355	0.393623	131	AFF2.50kDa	AFF2	ENSG0000155966	1.37135e-06	-0.533954	0.0144491	-0.245171	0.19
chr13.53831654	Pacli.Apop	0.00053585	0.408914	169	NCKAP1L.75kDa	NCKAP1L	ENSG00000123338	8.44929e-06	0.49612	0.0238308	0.280098	0.5
chr4.182602107	Pacli.Apop	0.000234667	-0.431985	169	NCKAP1L.75kDa	NCKAP1L	ENSG00000123338	4.8403e-05	-0.455023	0.0238308	0.280098	0.09
rs8084700	Pacli.Apop	5.38913e-05	-0.469407	169	NCKAP1L.75kDa	NCKAP1L	ENSG00000123338	1.57583e-06	-0.531217	0.0238308	0.280098	0.1
chr1.117595495	Pacli.Apop	0.000477778	0.412219	171	FAK	PTK2	ENSG00000169398	9.53836e-06	0.493429	0.00861764	0.269339	0.08
chr6.5339546	Pacli.Apop	0.000611841	0.40505	171	FAK	PTK2	ENSG00000169398	4.18868e-05	0.458633	0.00861764	0.269339	0.11
rs1077520	Pacli.Apop	0.000802905	-0.396984	171	FAK	PTK2	ENSG00000169398	1.8229e-05	-0.478659	0.00861764	0.269339	0.26
rs7582331	Pacli.Apop	0.000188921	0.43778	171	FAK	PTK2	ENSG00000169398	4.89215e-07	0.553534	0.00861764	0.269339	0.19
chr12.31033314	Pacli.Apop	0.00091607	-0.392996	190	GAB1(phosp).Ab-6.77kDa	GAB1	ENSG00000109458	7.26887e-05	0.298589	0.0157194	-0.189962	0.47
chr7.85455369	Pacli.Apop	0.000182151	0.438745	190	GAB1(phosp).Ab-6.77kDa	GAB1	ENSG00000109458	0.000177264	-0.288029	0.0157194	-0.189962	0.07
rs4316090	Pacli.Apop	0.000507174	0.410503	190	GAB1(phosp).Ab-6.77kDa	GAB1	ENSG00000109458	0.000230083	-0.281392	0.0157194	-0.189962	0.08
rs7003694	Pacli.Apop	0.000167133	-0.44101	190	GAB1(phosp).Ab-6.77kDa	GAB1	ENSG00000109458	0.000119832	0.309758	0.0157194	-0.189962	0.13
rs773572	Pacli.Apop	0.000797556	-0.397184	190	GAB1(phosp).Ab-6.77kDa	GAB1	ENSG00000109458	0.000396445	0.267521	0.0157194	-0.189962	0.17
chr17.indel.60380702	Pacli.Apop	0.000454803	-0.413629	205	Src.A070	SRC	ENSG00000197122	0.000281848	-0.323151	0.00234187	0.276226	0.08
chr2.indel.118848491	Pacli.Apop	0.000283475	-0.426849	205	Src.A070	SRC	ENSG00000197122	6.94218e-05	-0.346804	0.00234187	0.276226	0.22
rs10210342	Pacli.Apop	0.000349477	-0.421062	205	Src.A070	SRC	ENSG00000197122	5.38255e-05	-0.346321	0.00234187	0.276226	0.24
rs11207606	Pacli.Apop	0.000342884	-0.421593	205	Src.A070	SRC	ENSG00000197122	9.90533e-06	-0.38466	0.00234187	0.276226	0.22
rs11783382	Pacli.Apop	0.000247767	0.430516	206	Src.A071	SRC	ENSG00000197122	2.95254e-05	0.467203	0.0143887	0.272204	0.09
rs3737187	Pacli.Apop	0.000473737	-0.412463	206	Src.A071	SRC	ENSG00000197122	4.6173e-05	-0.456205	0.0143887	0.272204	0.4
chr10.27794341	Pacli.Apop	0.000933858	0.39241	217	p-4E-BP1.(T37/46).50kDa	EIF4EBP1	ENSG00000187840	5.0395e-06	-0.50734	0.046759	-0.264528	0.08
rs2081	Pacli.Apop	0.000977788	-0.391005	217	p-4E-BP1.(T37/46).50kDa	EIF4EBP1	ENSG00000187840	1.28498e-05	0.486718	0.046759	-0.264528	0.35
chr16.78874562	Pacli.Apop	0.00069633	-0.401236	219	p-FoxO1.(S319)/FoxO4.(S262)	FOXO1	ENSG00000150907	4.12684e-05	0.459003	0.00396302	-0.274507	0.08
rs10223312	Pacli.Apop	0.000163524	-0.441582	219	p-FoxO1.(S319)/FoxO4.(S262)	FOXO1	ENSG00000150907	1.38575e-05	0.484995	0.00396302	-0.274507	0.06
rs13251399	Pacli.Apop	0.000215863	0.434229	219	p-FoxO1.(S319)/FoxO4.(S262)	FOXO1	ENSG00000150907	8.70266e-06	-0.495466	0.00396302	-0.274507	0.24
rs13321634	Pacli.Apop	0.000775473	-0.398027	219	p-FoxO1.(S319)/FoxO4.(S262)	FOXO1	ENSG00000150907	1.91309e-05	0.47753	0.00396302	-0.274507	0.29
chr7.101426505	Pacli.Apop	0.0004894	0.41153	233	STAT3A	STAT3	ENSG00000168610	0.000175378	-0.311534	0.00106286	-0.278005	0.24
rs11207606	Pacli.Apop	0.000342884	-0.421593	233	STAT3A	STAT3	ENSG00000168610	4.76724e-05	0.333362	0.00106286	-0.278005	0.22
rs2352465	Pacli.Apop	0.000488758	-0.411567	233	STAT3A	STAT3	ENSG00000168610	2.99754e-06	0.372206	0.00106286	-0.278005	0.35
chr7.120149337	Pacli.Apop	0.000367936	-0.419623	234	STAT3B	STAT3	ENSG00000168610	6.88822e-05	0.314475	0.0343551	-0.18069	0.34
rs7341544	Pacli.Apop	0.000816323	-0.396485	234	STAT3B	STAT3	ENSG00000168610	8.75195e-05	0.309759	0.0343551	-0.18069	0.14
chr12.22477014	Pacli.Apop	0.00044287	0.414387	236	ENO1	ENO1	ENSG00000074800	1.18363e-05	-0.311651	1.08976e-05	-0.315001	0.17
chr14.102768701	Pacli.Apop	0.00024896	0.430386	236	ENO1	ENO1	ENSG00000074800	2.99485e-06	-0.335696	1.08976e-05	-0.315001	0.08
chr22.36278268	Pacli.Apop	0.000235481	0.431891	236	ENO1	ENO1	ENSG00000074800	1.19809e-07	-0.373408	1.08976e-05	-0.315001	0.47
chr3.145439982	Pacli.Apop	0.000158597	-0.442381	236	ENO1	ENO1	ENSG00000074800	3.05004e-06	0.326848	1.08976e-05	-0.315001	0.32
chr3.75823954	Pacli.Apop	0.000529046	0.409284	236	ENO1	ENO1	ENSG00000074800	2.72051e-08	-0.387903	1.08976e-05	-0.315001	0.21
chr4.154707033	Pacli.Apop	0.000137735	0.446044	236	ENO1	ENO1	ENSG00000074800	7.27103e-07	-0.345929	1.08976e-05	-0.315001	0.08
chr9.67326386	Pacli.Apop	0.000968666	0.391292	236	ENO1	ENO1	ENSG00000074800	6.62862e-06	-0.31677	1.08976e-05	-0.315001	0.1
rs10910097	Pacli.Apop	0.000933458	-0.392423	236	ENO1	ENO1	ENSG00000074800	7.61744e-06	0.318681	1.08976e-05	-0.315001	0.17
rs4763371	Pacli.Apop	0.000483393	-0.411884	236	ENO1	ENO1	ENSG00000074800	1.62659e-06	0.334631	1.08976e-05	-0.315001	0.38
chr11.130642144	Pacli.Apop	0.000347637	-0.421209	239	IRF5	IRF5	ENSG00000128604	4.25625e-05	0.354727	0.0132181	-0.228604	0.09
chr4.77009777	Pacli.Apop	0.000900749	-0.393509	239	IRF5	IRF5	ENSG00000128604	5.5381e-05	0.350145	0.0132181	-0.228604	0.05
chr4.91678307	Pacli.Apop	3.45874e-05	-0.479886	239	IRF5	IRF5	ENSG00000128604	2.98653e-05	0.362008	0.0132181	-0.228604	0.32
rs10966879	Pacli.Apop	0.000476015	-0.412325	239	IRF5	IRF5	ENSG00000128604	6.49297e-05	0.348478	0.0132181	-0.228604	0.14
rs2518633	Pacli.Apop	0.000456561	-0.413519	239	IRF5	IRF5	ENSG00000128604	9.20858e-06	0.375854	0.0132181	-0.228604	0.12
rs9821880	Pacli.Apop	0.00094072	-0.392187	239	IRF5	IRF5	ENSG00000128604	3.08341e-05	0.355521	0.0132181	-0.228604	0.2
chr11.7579476	Pacli.Apop	0.000744834	-0.399232	240	SP1	SP1	ENSG00000185591	3.38171e-06	-0.433075	0.00638189	0.272974	0.43
chr7.51554066	Pacli.Apop	0.000258279	-0.429389	240	SP1	SP1	ENSG00000185591	4.83063e-06	-0.42851	0.00638189	0.272974	0.1
rs13321634	Pacli.Apop	0.000775473	-0.398027	240	SP1	SP1	ENSG00000185591	8.16278e-06	-0.418433	0.00638189	0.272974	0.29
rs7837540	Pacli.Apop	0.000531976	-0.409124	240	SP1	SP1	ENSG00000185591	1.7931e-05	-0.406751	0.00638189	0.272974	0.45
chr1.240491230	Pacli.Apop	0.000268755	0.428306	251	KLF14	KLF14	ENSG00000174595	0.00161508	0.250163	0.0376329	0.167157	0.14
chr5.23281171	Pacli.Apop	0.000571804	0.407028	251	KLF14	KLF14	ENSG00000174595	0.00125964	0.257044	0.0376329	0.167157	0.11
chr8.41750990	Pacli.Apop	0.000407743	0.416732	251	KLF14	KLF14	ENSG00000174595	0.00056447	0.26478	0.0376329	0.167157	0.28
chr13.indel.40636349	Pacli.Apop	0.000715804	0.400417	261	ZNF267	ZNF267	ENSG00000185947	0.0003897	-0.30884	0.0299773	-0.186841	0.33
rs4836648	Pacli.Apop	0.000836059	-0.395765	261	ZNF267	ZNF267	ENSG00000185947	7.53864e-05	0.328835	0.0299773	-0.186841	0.49
chr1.13870022	Pacli.Apop	0.000862122	0.394838	275	GTF2F2	GTF2F2	ENSG00000188342	5.18139e-05	0.370584	0.00339119	0.272144	0.15
chr1.68475675	Pacli.Apop	0.000671743	0.4023	275	GTF2F2	GTF2F2	ENSG00000188342	5.43968e-05	0.360772	0.00339119	0.272144	0.15
chr12.indel.51072156	Pacli.Apop	0.000119399	-0.449711	275	GTF2F2	GTF2F2	ENSG00000188342	2.61468e-05	-0.387948	0.00339119	0.272144	0.33
rs11121170	Pacli.Apop	0.000232209	0.432269	275	GTF2F2	GTF2F2	ENSG00000188342	3.32607e-05	0.381164	0.00339119	0.272144	0.11
chr8.95843895	Pacli.Apop	0.000798035	-0.397166	284	PCGF3	PCGF3	ENSG00000185619	2.25504e-06	-0.373716	0.035259	0.18848	0.07
chr8.indel.108478845	Pacli.Apop	0.000286882	-0.426521	284	PCGF3	PCGF3	ENSG00000185619	2.43235e-05	-0.349135	0.035259	0.18848	0.17
rs6845224	Pacli.Apop	0.000681623	0.401868	284	PCGF3	PCGF3	ENSG00000185619	7.21228e-06	0.35713	0.035259	0.18848	0.35
rs12106313	Pacli.Apop	0.000781588	0.397791	285	POU2AF1	POU2AF1	ENSG00000110777	0.000584496	-0.276057	0.0152737	-0.204056	0.06
chr13.93726167	Pacli.Apop	0.000878815	0.394257	289	SCRT1	SCRT1	ENSG00000170616	0.000144028	-0.301388	0.00661726	-0.231993	0.06
rs1351131	Pacli.Apop	0.000521698	-0.409688	289	SCRT1	SCRT1	ENSG00000170616	3.84411e-06	0.365742	0.00661726	-0.231993	0.26
rs2736760	Pacli.Apop	0.000690667	0.401478	289	SCRT1	SCRT1	ENSG00000170616	0.00440129	-0.254415	0.00661726	-0.231993	0.17
rs283018	Pacli.Apop	0.00035713	0.420457	289	SCRT1	SCRT1	ENSG00000170616	3.94265e-05	-0.333213	0.00661726	-0.231993	0.44
chr3.151569079	Pacli.Apop	0.000952655	0.391802	303	ESR2	ESR2	ENSG00000140009	6.43438e-06	0.44053	0.0319566	0.23395	0.25
chr9.66702364	Pacli.Apop	0.000885567	-0.394025	303	ESR2	ESR2	ENSG00000140009	0.000155591	-0.385417	0.0319566	0.23395	0.17
chr6.85979053	Pacli.Apop	0.000468085	-0.412806	308	HIVEP1	HIVEP1	ENSG00000095951	0.000257012	0.302031	0.0101479	-0.224395	0.33
chr22.24916878	Pacli.Apop	0.000161385	-0.441926	334	HR	HR	ENSG00000168453	0.000245295	-0.35254	0.0127671	0.24335	0.1
chr22.48171169	Pacli.Apop	0.000722941	0.400121	334	HR	HR	ENSG00000168453	1.53984e-05	0.404519	0.0127671	0.24335	0.06
chr9.117977342	Pacli.Apop	0.000528536	0.409312	334	HR	HR	ENSG00000168453	2.46815e-05	0.407349	0.0127671	0.24335	0.12
chr2.indel.74961706	Pacli.Apop	0.000390136	-0.417977	354	HMX1	HMX1	ENSG00000215612	7.02396e-05	-0.355023	0.0473121	0.190136	0.29
chr4.182578460	Pacli.Apop	0.000133026	-0.446941	354	HMX1	HMX1	ENSG00000215612	2.75057e-05	-0.359507	0.0473121	0.190136	0.08
rs1424024	Pacli.Apop	0.000655028	-0.403044	354	HMX1	HMX1	ENSG00000215612	6.67294e-06	-0.390911	0.0473121	0.190136	0.27
rs1592968	Pacli.Apop	0.000878865	-0.394255	361	ZNF645	ZNF645	ENSG00000175809	1.97144e-05	-0.304551	0.0464822	0.150172	0.2
chr17.59750364	Pacli.Apop	0.000930068	0.392534	389	P15.INK4B	CDKN2B	ENSG00000147883	2.15134e-05	0.513816	0.029516	0.255388	0.05
chr2.114028620	Pacli.Apop	9.32257e-05	-0.455968	389	P15.INK4B	CDKN2B	ENSG00000147883	1.86085e-05	-0.470647	0.029516	0.255388	0.47
chr20.14588450	Pacli.Apop	0.000805728	0.396878	395	JunB	JUNB	ENSG00000171223	8.35617e-06	-0.482994	0.0290379	-0.249143	0.13
rs12006172	Pacli.Apop	0.000533118	-0.409062	395	JunB	JUNB	ENSG00000171223	1.54042e-05	0.507424	0.0290379	-0.249143	0.5
rs4572780	Pacli.Apop	0.000129402	0.447651	395	JunB	JUNB	ENSG00000171223	0.000233808	-0.37854	0.0290379	-0.249143	0.33
rs7429438	Pacli.Apop	0.000171154	0.440386	395	JunB	JUNB	ENSG00000171223	9.84226e-06	-0.455036	0.0290379	-0.249143	0.32
rs9616309	Pacli.Apop	0.000242769	0.431068	395	JunB	JUNB	ENSG00000171223	3.96065e-06	-0.495354	0.0290379	-0.249143	0.38
chr2.2701622	Pacli.Apop	0.000541271	0.408622	397	Met	MET	ENSG00000105976	2.93605e-07	-0.54951	0.0285093	-0.250557	0.49
chr16.8862270	Pacli.Apop	0.000926706	0.392644	400	PDK1	PDK1	ENSG00000152256	1.65051e-05	0.457742	0.015028	0.271736	0.09
chr2.127414807	Pacli.Apop	0.000455315	0.413597	400	PDK1	PDK1	ENSG00000152256	5.93955e-05	0.434444	0.015028	0.271736	0.08
chr2.129136711	Pacli.Apop	0.000147442	0.44428	400	PDK1	PDK1	ENSG00000152256	8.45946e-07	0.614943	0.015028	0.271736	0.07
chr4.58592981	Pacli.Apop	0.000124542	0.448633	400	PDK1	PDK1	ENSG00000152256	8.62575e-06	0.54123	0.015028	0.271736	0.07
chr7.97762440	Pacli.Apop	0.000916454	-0.392983	400	PDK1	PDK1	ENSG00000152256	0.000135852	-0.377302	0.015028	0.271736	0.17
chr18.156542	Pacli.Apop	0.000424513	0.41559	403	P70.S6.Kinase	RPS6KB1	ENSG00000108443	8.80528e-05	0.452029	0.0170378	0.288523	0.13
chr9.39026602	Pacli.Apop	0.00050174	0.410813	403	P70.S6.Kinase	RPS6KB1	ENSG00000108443	8.95819e-05	0.440044	0.0170378	0.288523	0.36
chr16.77056309	Pacli.Apop	0.000283785	-0.426819	405	TUBA	TUB	NA	0.000441067	-0.343317	0.0123749	0.266685	0.13
rs2252248	Pacli.Apop	0.000656656	-0.402971	405	TUBA	TUB	NA	0.000423466	-0.320495	0.0123749	0.266685	0.08
chr3.indel.150612240	Pacli.Apop	0.000681769	0.401862	426	p-S6.ribosomal.protein.(S240/244)	RPS6	ENSG00000137154	5.98618e-05	-0.359375	0.00509775	-0.259708	0.48
rs12586410	Pacli.Apop	0.0003627	-0.420024	426	p-S6.ribosomal.protein.(S240/244)	RPS6	ENSG00000137154	0.00015647	0.344497	0.00509775	-0.259708	0.29
rs16985176	Pacli.Apop	0.000490798	-0.411448	426	p-S6.ribosomal.protein.(S240/244)	RPS6	ENSG00000137154	7.03697e-05	0.363957	0.00509775	-0.259708	0.2
chr6.indel.88249285	Pacli.Apop	0.00066643	0.402535	440	DIDO1	DIDO1	ENSG00000101191	1.21676e-05	0.407568	0.0149494	0.236588	0.33
rs489043	PacLog2_12.5	0.000840196	-0.395616	12	ZNF266.50-75	ZNF266	ENSG00000174652	4.58427e-07	0.407945	0.00180323	-0.277614	0.48
rs489043	PacLog2_12.5	0.000840196	-0.395616	13	ZNF266.75-100	ZNF266	ENSG00000174652	1.61436e-05	0.31151	0.000312172	-0.259215	0.48
chr1.indel.116789713	PacLog2_12.5	0.000456335	-0.413533	78	TAF15	TAF15	ENSG00000172660	2.25136e-05	-0.473694	0.00712489	0.278903	0.15
chr3.153831222	PacLog2_12.5	7.50242e-06	-0.513577	78	TAF15	TAF15	ENSG00000172660	2.4722e-05	-0.471469	0.00712489	0.278903	0.1
chr5.116429242	PacLog2_12.5	0.000324414	-0.423131	78	TAF15	TAF15	ENSG00000172660	3.2607e-05	-0.464794	0.00712489	0.278903	0.1
chr1.98721083	PacLog2_12.5	0.000813057	0.396606	82	ZNF569	ZNF569	ENSG00000196437	2.42319e-05	-0.394289	0.0428329	-0.201067	0.06
chr21.21516121	PacLog2_12.5	0.000306342	-0.424716	109	ALX4	ALX4	ENSG00000052850	4.1924e-05	0.458611	0.00166397	-0.630322	0.21
rs12271258	PacLog2_12.5	0.000352507	-0.420821	109	ALX4	ALX4	ENSG00000052850	2.32539e-05	0.472926	0.00166397	-0.630322	0.05
rs17869538	PacLog2_12.5	0.000999575	-0.39033	109	ALX4	ALX4	ENSG00000052850	3.40645e-05	0.463726	0.00166397	-0.630322	0.05
rs6722076	PacLog2_12.5	0.000723951	-0.40008	109	ALX4	ALX4	ENSG00000052850	2.90364e-05	0.467607	0.00166397	-0.630322	0.23
chr1.10951179	PacLog2_12.5	0.00049827	0.411013	120	PRMT3	PRMT3	ENSG00000185238	2.54311e-05	0.470793	0.0388004	0.29926	0.06
chr13.95644781	PacLog2_12.5	0.000625188	0.404417	131	AFF2.50kDa	AFF2	ENSG0000155966	2.72599e-05	0.469128	0.0487602	0.204451	0.24
rs1567322	PacLog2_12.5	0.000342773	-0.421602	171	FAK	PTK2	ENSG00000169398	2.44553e-05	0.471728	0.00502078	-0.289044	0.42
rs6487480	PacLog2_12.5	0.000894738	0.393712	171	FAK	PTK2	ENSG00000169398	8.10929e-06	-0.497026	0.00502078	-0.289044	0.34
chr10.56668694	PacLog2_12.5	0.000214013	-0.43446	195	c-Myc	MYC	ENSG00000136997	2.79744e-05	0.468506	0.00382736	-0.260682	0.06
chr13.104324889	PacLog2_12.5	0.00016316	-0.44164	195	c-Myc	MYC	ENSG00000136997	2.06575e-05	0.475727	0.00382736	-0.260682	0.06
chr15.91193482	PacLog2_12.5	0.000288852	-0.426333	195	c-Myc	MYC	ENSG00000136997	2.49622e-05	0.471238	0.00382736	-0.260682	0.1
chr2.237515367	PacLog2_12.5	0.000132482	-0.447046	195	c-Myc	MYC	ENSG00000136997	4.22383e-05	0.458426	0.00382736	-0.260682	0.11
chr2.237516632	PacLog2_12.5	0.000133001	-0.446946	195	c-Myc	MYC	ENSG00000136997	3.90104e-05	0.460395	0.00382736	-0.260682	0.11
chr4.142944888	PacLog2_12.5	0.000103773	-0.453273	195	c-Myc	MYC	ENSG00000136997	4.85064e-05	0.454969	0.00382736	-0.260682	0.19
chr5.69151588	PacLog2_12.5	0.000759543	-0.398648	195	c-Myc	MYC	ENSG00000136997	2.67754e-05	0.469559	0.00382736	-0.260682	0.07
chr7.45989036	PacLog2_12.5	0.000254551	-0.429784	195	c-Myc	MYC	ENSG00000136997	2.14355e-05	0.474855	0.00382736	-0.260682	0.06
chr8.131221847	PacLog2_12.5	0.000736051	-0.399586	195	c-Myc	MYC	ENSG00000136997	4.91512e-05	0.454637	0.00382736	-0.260682	0.15
rs2951672	PacLog2_12.5	0.000617828	-0.404764	195	c-Myc	MYC	ENSG00000136997	7.61252e-06	0.498416	0.00382736	-0.260682	0.27
rs3000052	PacLog2_12.5	0.000375772	-0.419032	195	c-Myc	MYC	ENSG00000136997	2.70035e-05	0.469355	0.00382736	-0.260682	0.13
chr4.indel.118134520	PacLog2_12.5	0.000983252	-0.390835	205	Src.A070	SRC	ENSG00000197122	3.38317e-06	0.387968	0.00930516	-0.2419	0.42
chr21.40076485	PacLog2_12.5	0.000582358	0.406494	206	Src.A071	SRC	ENSG00000197122	2.9328e-05	-0.467366	0.0141685	-0.277217	0.47
rs2193443	PacLog2_12.5	1.34577e-05	0.501112	206	Src.A071	SRC	ENSG00000197122	1.93481e-05	-0.477265	0.0141685	-0.277217	0.18
rs3815215	PacLog2_12.5	0.000243625	0.430973	206	Src.A071	SRC	ENSG00000197122	4.78312e-05	-0.455321	0.0141685	-0.277217	0.47
chr1.114615994	PacLog2_12.5	0.000509456	0.410374	233	STAT3A	STAT3	ENSG00000168610	1.21061e-05	0.353134	1.13215e-05	0.35677	0.05
rs1567322	PacLog2_12.5	0.000342773	-0.421602	233	STAT3A	STAT3	ENSG00000168610	3.69889e-06	-0.370377	1.13215e-05	0.35677	0.42
rs3815215	PacLog2_12.5	0.000243625	0.430973	233	STAT3A	STAT3	ENSG00000168610	1.41266e-05	0.351031	1.13215e-05	0.35677	0.47
rs11163770	PacLog2_12.5	0.000722506	0.400139	234	STAT3B	STAT3	ENSG00000168610	8.27532e-08	0.366379	0.00131959	0.25627	0.12
chr1.2215111	PacLog2_12.5	0.000644046	-0.403543	236	ENO1	ENO1	ENSG00000074800	1.13372e-05	-0.310109	0.00470104	0.240579	0.15
chr11.70186752	PacLog2_12.5	1.90587e-05	-0.49345	236	ENO1	ENO1	ENSG00000074800	9.50375e-07	-0.34166	0.00470104	0.240579	0.08
chr21.indel.24516357	PacLog2_12.5	0.000228788	-0.432668	236	ENO1	ENO1	ENSG00000074800	2.00646e-06	-0.333838	0.00470104	0.240579	0.44
chr4.102283044	PacLog2_12.5	0.000219838	-0.43374	236	ENO1	ENO1	ENSG00000074800	4.39805e-06	-0.325014	0.00470104	0.240579	0.05
chr8.138461159	PacLog2_12.5	0.000987683	-0.390697	236	ENO1	ENO1	ENSG00000074800	1.94654e-05	-0.304581	0.00470104	0.240579	0.26
chr9.137183136	PacLog2_12.5	0.000744512	-0.399245	236	ENO1	ENO1	ENSG00000074800	1.00996e-06	-0.353181	0.00470104	0.240579	0.14
rs10845930	PacLog2_12.5	0.000328124	0.422816	236	ENO1	ENO1	ENSG00000074800	2.31177e-06	0.329741	0.00470104	0.240579	0.38
chr11.44631752	PacLog2_12.5	4.95931e-05	-0.471397	238	IRF5	IRF5	ENSG00000128604	0.000152676	-0.340593	0.00108133	0.297991	0.22
chr2.147511681	PacLog2_12.5	0.000810982	-0.396683	238	IRF5	IRF5	ENSG00000128604	0.000104312	-0.342467	0.00108133	0.297991	0.25
rs1515364	PacLog2_12.5	0.00013071	-0.447393	238	IRF5	IRF5	ENSG00000128604	3.76692e-06	-0.39185	0.00108133	0.297991	0.48
chr11.indel.85360811	PacLog2_12.5	0.000258975	-0.429316	239	IRF5	IRF5	ENSG00000128604	0.000158045	-0.32816	0.000543162	0.314426	0.07
chr15.19269571	PacLog2_12.5	0.000124984	0.448542	239	IRF5	IRF5	ENSG00000128604	3.94467e-05	0.351029	0.000543162	0.314426	0.29
chr16.12844855	PacLog2_12.5	0.000857796	0.39499	239	IRF5	IRF5	ENSG00000128604	2.26534e-05	0.360942	0.000543162	0.314426	0.06
chr5.35176910	PacLog2_12.5	0.000538199	-0.408787	239	IRF5	IRF5	ENSG00000128604	0.000180452	-0.325401	0.000543162	0.314426	0.07
chr5.62134995	PacLog2_12.5	0.000629047	-0.404236	239	IRF5	IRF5	ENSG00000128604	3.6504e-05	-0.360229	0.000543162	0.314426	0.11
rs235130	PacLog2_12.5	1.36235e-05	0.500845	239	IRF5	IRF5	ENSG00000128604	3.90098e-05	0.350363	0.000543162	0.314426	0.3
rs4740884	PacLog2_12.5	0.000229108	0.432631	239	IRF5	IRF5	ENSG00000128604	5.26202e-06	0.384349	0.000543162	0.314426	0.38
rs6494866	PacLog2_12.5	3.1811e-05	-0.481825	239	IRF5	IRF5	ENSG00000128604	9.43457e-06	-0.372764	0.000543162	0.314426	0.33
rs7182984	PacLog2_12.5	0.000958968	-0.3916	239	IRF5	IRF5	ENSG00000128604	8.35844e-05	-0.346502	0.000543162	0.314426	0.29
chr7.51554066	PacLog2_12.5	0.000700813	0.401045	240	SP1	SP1	ENSG00000185591	4.83063e-06	-0.42851	0.0349995	-0.21932	0.1
rs1580590	PacLog2_12.5	0.000105931	-0.452752	244	EP300	EP300	ENSG00000100393	0.00015205	-0.351559	0.0155536	0.236517	0.32
rs4742811	PacLog2_12.5	0.000260051	0.429203	244	EP300	EP300	ENSG00000100393	3.7821e-05	0.37326	0.0155536	0.236517	0.36
chr17.indel.69998883	PacLog2_12.5	0.000745712	0.399197	245	ETV1	ETV1	ENSG00000006468	5.90977e-05	0.315181	0.00675579	0.223081	0.42
chr8.87179238	PacLog2_12.5	6.01352e-05	0.466763	246	EYA1	EYA1	ENSG00000104313	0.000435749	0.283149	0.0176644	0.209046	0.08
chr20.32003975	PacLog2_12.5	0.000357781	-0.420406	247	FOXJ2	FOXJ2	ENSG00000065970	0.000742218	-0.261735	0.0406687	0.170887	0.13
chr10.indel.71992844	PacLog2_12.5	5.5805e-05	-0.468568	261	ZNF267	ZNF267	ENSG00000185947	0.000310089	-0.31029	0.000691948	0.297433	0.37
chr12.47635203	PacLog2_12.5	0.000870296	-0.394552	261	ZNF267	ZNF267	ENSG00000185947	0.000258202	-0.308674	0.000691948	0.297433	0.12
rs10053512	PacLog2_12.5	0.000927048	-0.392633	261	ZNF267	ZNF267	ENSG00000185947	0.000115149	-0.325644	0.000691948	0.297433	0.21
rs7483074	PacLog2_12.5	0.00028784	-0.42643	261	ZNF267	ZNF267	ENSG00000185947	3.04651e-05	-0.352216	0.000691948	0.297433	0.24
rs9873394	PacLog2_12.5	0.000597409	0.405749	261	ZNF267	ZNF267	ENSG00000185947	0.000157277	0.313451	0.000691948	0.297433	0.45
chr1.13875630	PacLog2_12.5	0.000505624	-0.410591	275	GTF2F2	GTF2F2	ENSG00000188342	0.000120405	0.353899	0.000310186	-0.334746	0.07
chr10.39009649	PacLog2_12.5	0.000302583	-0.425056	275	GTF2F2	GTF2F2	ENSG00000188342	8.75842e-05	0.369696	0.000310186	-0.334746	0.22
chr11.115777860	PacLog2_12.5	2.44332e-05	0.487866	275	GTF2F2	GTF2F2	ENSG00000188342	1.22183e-05	-0.405478	0.000310186	-0.334746	0.42
chr16.64790094	PacLog2_12.5	0.000100302	0.454131	275	GTF2F2	GTF2F2	ENSG00000188342	5.02885e-05	-0.380125	0.000310186	-0.334746	0.4
chr7.50881792	PacLog2_12.5	0.000750788	-0.398994	275	GTF2F2	GTF2F2	ENSG00000188342	2.19563e-05	0.388051	0.000310186	-0.334746	0.4
rs6845224	PacLog2_12.5	0.000688225	-0.401583	284	PCGF3	PCGF3	ENSG00000185619	7.21228e-06	0.35713	0.0382978	-0.185882	0.35
rs1024418	PacLog2_12.5	0.000637529	-0.403842	288	RBAK	RBAK	ENSG00000146587	2.6192e-05	-0.404762	0.0241111	0.233391	0.24
rs17459063	PacLog2_12.5	0.000346291	-0.421317	288	RBAK	RBAK	ENSG00000146587	3.564e-05	-0.400608	0.0241111	0.233391	0.35
rs17705398	PacLog2_12.5	6.87731e-05	-0.463496	289	SCRT1	SCRT1	ENSG00000170616	0.000563155	-0.28167	0.0155991	0.208055	0.12
chr16.64790094	PacLog2_12.5	0.000100302	0.454131	295	ZNF7	ZNF7	ENSG00000147789	9.56979e-05	-0.321385	0.0156669	-0.209018	0.4
rs11832321	PacLog2_12.5	0.000980816	-0.390911	295	ZNF7	ZNF7	ENSG00000147789	2.4196e-05	0.345952	0.0156669	-0.209018	0.06
rs10097283	PacLog2_12.5	0.00031433	-0.424005	300	COPS2	COPS2	ENSG00000166200	0.000115591	0.302835	0.00418073	-0.231299	0.11
chr11.133832935	PacLog2_12.5	0.000456124	0.413546	306	GATA4	GATA4	ENSG00000136574	0.000259834	0.322564	0.00637408	0.252106	0.36
chr14.80529593	PacLog2_12.5	3.71155e-05	-0.478242	306	GATA4	GATA4	ENSG00000136574	0.000139799	-0.326174	0.00637408	0.252106	0.1
chr2.16057454	PacLog2_12.5	0.000205607	-0.43553	306	GATA4	GATA4	ENSG00000136574	0.000323041	-0.318055	0.00637408	0.252106	0.17
chr4.168107319	PacLog2_12.5	0.000467802	0.412824	306	GATA4	GATA4	ENSG00000136574	5.20087e-06	0.371479	0.00637408	0.252106	0.07
chr5.3983696	PacLog2_12.5	0.00081094	0.396684	306	GATA4	GATA4	ENSG00000136574	4.54615e-05	0.365214	0.00637408	0.252106	0.26
chr7.indel.50198957	PacLog2_12.5	0.000431359	-0.415136	306	GATA4	GATA4	ENSG00000136574	0.000652809	-0.298487	0.00637408	0.252106	0.09
chr8.1295868	PacLog2_12.5	0.000246626	0.430641	306	GATA4	GATA4	ENSG00000136574	4.48958e-06	0.3879	0.00637408	0.252106	0.08
rs6659359	PacLog2_12.5	0.000325818	0.423011	354	HMX1	HMX1	ENSG00000215612	1.42605e-05	-0.375302	0.0404445	-0.19828	0.24
chr12.101464852	PacLog2_12.5	0.000801577	-0.397033	369	MTA2	MTA2	ENSG00000149480	4.03839e-05	0.372445	0.00765192	-0.265411	0.06
rs10511973	PacLog2_12.5	1.0616e-05	0.506231	369	MTA2	MTA2	ENSG00000149480	0.000202084	-0.344837	0.00765192	-0.265411	0.22
rs7134800	PacLog2_12.5	0.000499364	-0.41095	369	MTA2	MTA2	ENSG00000149480	5.96414e-05	0.365498	0.00765192	-0.265411	0.06
chr15.28963598	PacLog2_12.5	0.000415919	0.41617	370	PRDM2	PRDM2	ENSG00000116731	7.53148e-05	0.402017	0.00424383	0.30078	0.33
chr2.225188966	PacLog2_12.5	0.000448585	-0.414022	370	PRDM2	PRDM2	ENSG00000116731	9.84682e-05	-0.373936	0.00424383	0.30078	0.44
rs3741515	PacLog2_12.5	0.00042571	-0.415511	370	PRDM2	PRDM2	ENSG00000116731	0.00013003	-0.362958	0.00424383	0.30078	0.2
chr17.60005265	PacLog2_12.5	4.57664e-05	-0.473308	376	ZFAND3	ZFAND3	ENSG00000156639	0.000194532	-0.370069	0.00231484	0.321978	0.14
chr19.60150613	PacLog2_12.5	0.000314038	-0.424031	376	ZFAND3	ZFAND3	ENSG00000156639	0.000348911	-0.343285	0.00231484	0.321978	0.09
rs10872955	PacLog2_12.5	0.00074505	-0.399224	376	ZFAND3	ZFAND3	ENSG00000156639	1.81711e-05	-0.397366	0.00231484	0.321978	0.15
rs2589789	PacLog2_12.5	0.00094607	-0.392014	376	ZFAND3	ZFAND3	ENSG00000156639	0.000423169	-0.370321	0.00231484	0.321978	0.35
chr20.14588450	PacLog2_12.5	0.000774885	-0.398049	395	JunB	JUNB	ENSG00000171223	8.35617e-06	-0.482994	0.021731	0.27432	0.13
rs275207	PacLog2_12.5	0.000322209	0.42332	395	JunB	JUNB	ENSG00000171223	4.81601e-07	0.512665	0.021731	0.27432	0.4
chr4.indel.22849124	PacLog2_12.5	0.000810132	0.396714	403	P70.S6.Kinase	RPS6KB1	ENSG00000108443	4.67838e-05	-0.443333	0.0203279	-0.299107	0.22
rs6497124	PacLog2_12.5	0.000454782	-0.41363	403	P70.S6.Kinase	RPS6KB1	ENSG00000108443	1.53052e-05	0.487796	0.0203279	-0.299107	0.2
rs7180028	PacLog2_12.5	7.57827e-05	-0.461113	403	P70.S6.Kinase	RPS6KB1	ENSG00000108443	2.55139e-05	0.48409	0.0203279	-0.299107	0.21
chr3.160894296	PacLog2_12.5	0.000877693	0.394295	426	p-S6.ribosomal.protein.(S240/244)	RPS6	ENSG00000137154	0.000380413	0.331959	0.00521676	0.261854	0.05
rs9977306	PacLog2_12.5	0.000451634	0.413829	426	p-S6.ribosomal.protein.(S240/244)	RPS6	ENSG00000137154	2.46129e-05	0.375375	0.00521676	0.261854	0.18
chr3.23524855	PacLog2_12.5	0.000727199	0.399947	437	ZSCAN16	ZSCAN16	ENSG00000196812	0.000252133	-0.276578	0.0100732	-0.200589	0.15
chr4.indel.90415310	PacLog2_12.5	0.000906037	0.393331	437	ZSCAN16	ZSCAN16	ENSG00000196812	1.5819e-05	-0.314715	0.0100732	-0.200589	0.49
chr8.78009305	PacLog2_12.5	0.000907764	0.393273	437	ZSCAN16	ZSCAN16	ENSG00000196812	0.000238378	-0.278443	0.0100732	-0.200589	0.08
rs12286427	PacLog2_12.5	0.000962106	0.3915	437	ZSCAN16	ZSCAN16	ENSG00000196812	0.000135373	-0.282571	0.0100732	-0.200589	0.26
chr4.118160097	PacLog2_12.5	8.81169e-05	-0.457376	440	DIDO1	DIDO1	ENSG00000101191	2.43577e-05	0.400166	0.00592538	-0.268165	0.1
chr4.133054552	PacLog2_12.5	5.42767e-06	-0.520277	440	DIDO1	DIDO1	ENSG00000101191	6.08698e-05	0.38521	0.00592538	-0.268165	0.2
rs6551116	PacLog2_12.5	0.000226696	-0.432915	440	DIDO1	DIDO1	ENSG00000101191	5.94298e-07	0.463235	0.00592538	-0.268165	0.3
