# Supplementary material for: Protein Quantitative Trait Loci Identify Novel Candidates Modulating Cellular Response to Chemotherapy
Source: PLoS Genet. 2014 Apr 3;10(4):e1004192. doi: 10.1371/journal.pgen.1004192 (PMC3974641; doi:10.1371/journal.pgen.1004192)
Supplement: Table S5 — Antibodies used in this study. Information regarding the companies, antigens and gene names for the antibodies quantified in the 68 samples is provided. (XLSX) [file pgen.1004192.s009.xlsx]

## Sheet: Sheet1
Table S5. Details regarding antibodies used in this study.
Antigen	Gene_Name	QC#	Cat#	Company
p-4E-BP1 (S65)	EIF4EBP1	#N/A	9456	Cell Signaling
p-4E-BP1 (T37/46)	EIF4EBP1	#N/A	2855	Cell Signaling
p-EF2k(S366)	EEF2K	#N/A	3691	Cell Signaling
p-FoxO1 (S319)/FoxO4 (S262)	FOXO1	#N/A	2487	Cell Signaling
p-GSK3alpha (S21)	GSK3A	#N/A	9316	Cell Signaling
p-P70 S6 Kinase (T421/S424)	RPS6KB1	#N/A	9204	Cell Signaling
p-PKC(pan)betaII(S660)	PKC	#N/A	9371	Cell Signaling
p-PKCpan (gammaT514)	PKC	#N/A	9379	Cell Signaling
p-PTEN (S380)	PTEN	#N/A	9551	Cell Signaling
p-Rb (S807,811)	RB1	#N/A	9308	Cell Signaling
p-S6RibProt (S235/236)	RPS6	#N/A	4858	Cell Signaling
p-SGK (S422)	SGK1	#N/A	Sc-16745	Santa Cruz
p-SGK (T256)	SGK1	#N/A	Sc-16744	Santa Cruz
p-Src (Y527)	SRC	#N/A	2105	Cell Signaling
AATF	AATF	QC1372	ARP31867	Aviva
AATF	AATF	QC8973	ARP38958	Aviva
Actin (Beta)	ACTB	#N/A	sc-47778	Santa Cruz
AFF1	AFF1	QC8363	#N/A	Aviva
AFF2	AFF2	QC7621	#N/A	Aviva
AFF2	AFF2	QC8852	#N/A	Aviva
AFF3	AFF3	QC8018	#N/A	Aviva
AIRE	AIRE	QC7398	ARP32649	Aviva
ALX4	ALX4	QC5731	ARP36701	Aviva
APTX	APTX	QC7474	ARP32886	Aviva
ARID3B	ARID3B	QC8770	ARP34275	Aviva
ATG4B	ATG4B	QC8990	ARP34434	Aviva
ATG4B	ATG4B	QC8990	ARP34434	Aviva
ATXN2	ATXN2	QC8059	#N/A	Aviva
BARHL2	BARHL2	QC1479	ARP31981	Aviva
BAZ1A	BAZ1A	QC2327	#N/A	Aviva
Bcl-2 antibody	BCL2	#N/A	2876	Cell Signaling
BLZF1	BLZF1	QC10873	ARP38375	Aviva
BNC2	BNC2	QC11375	#N/A	Aviva
BTBD14A	BTBD14A	QC11636	ARP34627	Aviva
BTBD3	BTBD3	QC8600	ARP39160	Aviva
BTF3	BTF3	QC7350	ARP38015	Aviva
BTF3	BTF3	QC7350	ARP38015	Aviva
c-Myc	SERPINB5	#N/A	9119	Cell Signaling
C14orf166	C14orf166	QC3947	ARP34545	Aviva
C14orf169	C14orf169	QC7670	#N/A	Aviva
C16orf80	C16orf80	QC4189	ARP34301	Aviva
C19orf6	C19orf6	QC3845	ARP34137	Aviva
C3orf31	C3orf31	QC17855	ARP47715	Aviva
C6orf113	C6orf113	QC10749	#N/A	Aviva
CBFA2T3	CBFA2T3	QC8859	ARP38578	Aviva
CCDC16	CCDC16	QC5477	ARP36112	Aviva
CCT4	CCT4	QC7725	ARP34271	Aviva
CDX1	CDX1	QC7607	#N/A	Aviva
CDX2	CDX2	QC1103	#N/A	Aviva
CECR6	CECR6	QC10748	#N/A	Aviva
CHD1L	CHD1L	QC5831	#N/A	Aviva
CIAO1	CIAO1	QC11627	ARP34399	Aviva
Collagen Type V (COL5A2)	COL5A2	#N/A	sc-59818	Santa Cruz
COPS2	COPS2	QC11072	ARP34189	Aviva
COPS5	COPS5	QC2309	ARP32834	Aviva
CORO1A	CORO1A	QC7731	ARP34285	Aviva
CORO1A	CORO1A	QC3869	ARP34286	Aviva
CREB5	CREB5	QC0754	P100754	Aviva
Crkl	CRKL	#N/A	sc-319	Santa Cruz
CRSP6	CRSP6	QC3607	ARP34192	Aviva
CSDA	CSDA	QC7908	#N/A	Aviva
CTNNB1	CTNNB1	QC8811	AVARP14001	Aviva
DIDO1	DIDO1	QC7822	ARP34884	Aviva
DIDO1	DIDO1	QC8913	ARP39543	Aviva
DMTF1	DMTF1	QC11211	#N/A	Aviva
DR1	DR1	QC8781	#N/A	Aviva
E4F1	E4F1	QC10899	#N/A	Aviva
EBF1	EBF1	QC8932	#N/A	Aviva
EBF2	EBF2	QC11515	ARP36019	Aviva
EBF2	EBF2	QC11343	#N/A	Aviva
EBF2	EBF2	QC11343	#N/A	Aviva
EGR3	EGR3	QC11437	#N/A	Aviva
EGR4	EGR4	QC7615	ARP38090	Aviva
ELF1	ELF1	QC3729	#N/A	Aviva
ELF2	ELF2	QC1180	ARP31638	Aviva
ELF4	ELF4	QC1898	#N/A	Aviva
ELL2	ELL2	QC5161	#N/A	Aviva
EMX2	EMX2	QC1033	#N/A	Aviva
ENO1	ENO1	QC4097	ARP34376	Aviva
ENO1	ENO1	QC7182	ARP38031	Aviva
EOMES	EOMES	QC2561	ARP30096	Aviva
EP300	EP300	QC7578	#N/A	Aviva
ErbB2/Her2	HER2	#N/A	2248	Cell Signaling
ErbB3	ERBB3	#N/A	4743	Cell Signaling
ErbB3 (1B2)	ERBB3	#N/A	4754	Cell Signaling
ERCC3	ERCC3	QC10996	#N/A	Aviva
ERG	ERG	QC0625	P100625	Aviva
ESR1	ESR1	QC13407	#N/A	Aviva
ESR2	ESR2	QC7942	ARP31652	Aviva
ESRRG	ESRRG	QC1190	ARP31655	Aviva
ESRRG	ESRRG	QC1190	ARP31655	Aviva
ETS2	ETS2	QC11361	#N/A	Aviva
ETV1	ETV1	QC8203	#N/A	Aviva
ETV3	ETV3	QC12128	#N/A	Aviva
ETV4	ETV4	QC7371	#N/A	Aviva
EWSR1	EWSR1	QC1195	ARP31660	Aviva
EYA1	EYA1	QC1914	#N/A	Aviva
FAK	PTK2	#N/A	3285	Cell Signaling
FBN1	FBN1	QC7077	ARP37969	Aviva
FBXL10	FBXL10	QC9113	#N/A	Aviva
FBXL11	FBXL11	QC7949	ARP31697	Aviva
FOXD2	FOXD2	QC7955	ARP31709	Aviva
FOXF2	FOXF2	QC1214	ARP31694	Aviva
FOXI1	FOXI1	QC7378	ARP32302	Aviva
FOXJ1	FOXJ1	QC8720	ARP38038	Aviva
FOXJ1	FOXJ1	QC7582	#N/A	Aviva
FOXJ2	FOXJ2	QC2376	ARP32909	Aviva
FOXN2	FOXN2	QC8006	ARP38120	Aviva
FOXN2	FOXN2	QC8007	ARP38121	Aviva
FOXO3A	FOXO3A	QC11029	#N/A	Aviva
FOXO4	FOXO4	QC8390	#N/A	Aviva
GAB1	GAB1	#N/A	ab47513	Abcam
GAB1	GAB1	#N/A	ab59362	Abcam
GAB1 (phospho Y627) [E128]	GAB1	#N/A	ab32069	Abcam
GAB1 (phospho Y659)	GAB1	#N/A	ab59410	Abcam
GAB1 [Y423 clone]	GAB1	#N/A	ab32093	Abcam
GATA4	GATA4	QC7622	ARP38100	Aviva
GATA4	GATA4	QC7623	#N/A	Aviva
GATAD2B	GATAD2B	QC8745	ARP39429	Aviva
GCM1	GCM1	QC0837	P100837	Aviva
GFI1B	GFI1B	QC2560	#N/A	Aviva
GSCL	GSCL	QC9431	#N/A	Aviva
GTF2A1	GTF2A1	QC9339	#N/A	Aviva
GTF2A2	GTF2A2	QC0988	#N/A	Aviva
GTF2F2	GTF2F2	QC4735	ARP31437	Aviva
GZF1	GZF1	QC7545	ARP33281	Aviva
HCFC1	HCFC1	QC10816	ARP38600	Aviva
HIC1	HIC1	QC8069	ARP32623	Aviva
HIF1AN	HIF1AN	QC2372	ARP32904	Aviva
HIPK2	HIPK2	QC15747	ARP32586	Aviva
HIPK2	HIPK2	QC1402	#N/A	Aviva
HIVEP1	HIVEP1	QC7918	#N/A	Aviva
HLX	HLX	QC0838	#N/A	Aviva
HLXB9	HLXB9	QC8301	#N/A	Aviva
HMBOX1	HMBOX1	QC9036	ARP39599	Aviva
HMGB3	HMGB3	QC5111	ARP35766	Aviva
HMX1	HMX1	QC2063	ARP32629	Aviva
HMX1	HMX1	QC9543	#N/A	Aviva
HOXA2	HOXA2	QC1458	ARP31950	Aviva
HOXB7	HOXB7	QC10912	ARP38482	Aviva
HOXC6	HOXC6	QC0935	P100935	Aviva
HOXD1	HOXD1	QC2261	#N/A	Aviva
HOXD10	HOXD10	QC7629	#N/A	Aviva
HOXD9	HOXD9	QC10791	#N/A	Aviva
HR	HR	QC2375	ARP32907	Aviva
HSFY1	HSFY1	QC5466	ARP36095	Aviva
HSFY1	HSFY1	QC11404	#N/A	Aviva
HTT	HTT	QC7626	#N/A	Aviva
IGHMBP2	IGHMBP2	QC8012	#N/A	Aviva
IGHMBP2	IGHMBP2	QC8011	#N/A	Aviva
IKZF3	IKZF3	QC10514	ARP39004	Aviva
IKZF3	IKZF3	QC10514	ARP39004	Aviva
IKZF4	IKZF4	QC7542	ARP33275	Aviva
IKZF4	IKZF4	QC7542	ARP33275	Aviva
IKZF5	IKZF5	QC2802	ARP33276	Aviva
INSM1	INSM1	QC2095	ARP32667	Aviva
IRF4	IRF4	QC10926	ARP38154	Aviva
IRF4	IRF4	QC10927	#N/A	Aviva
IRF5	IRF5	QC7184	ARP38131	Aviva
IRF5	IRF5	QC9212	#N/A	Aviva
IRX1	IRX1	QC17831	#N/A	Aviva
ISL2	ISL2	QC11134	#N/A	Aviva
KEAP1	KEAP1	QC9004	ARP38981	Aviva
KLF14	KLF14	QC6415	#N/A	Aviva
KLF3	KLF3	QC9010	#N/A	Aviva
KLHL12	KLHL12	QC11565	#N/A	Aviva
KLHL12	KLHL12	QC11613	#N/A	Aviva
KLHL14	KLHL14	QC17921	#N/A	Aviva
LASS4	LASS4	QC9035	#N/A	Aviva
LIMA1	LIMA1	QC3953	ARP34552	Aviva
LIMA1	LIMA1	QC3953	ARP34552	Aviva
LIMA1	LIMA1	QC8881	#N/A	Aviva
LMX1A	LMX1A	QC1492	ARP31999	Aviva
LOC91664	LOC91664	QC11280	#N/A	Aviva
LRRC14	LRRC14	QC4082	ARP34712	Aviva
LSR	LSR	QC8836	ARP39218	Aviva
MAGEA9	MAGEA9	QC7188	ARP38610	Aviva
MANSC1	MANSC1	QC9156	ARP34359	Aviva
Maspin (L250)	SERPINB5	#N/A	9119	Cell Signaling
MAZ	MAZ	QC11541	#N/A	Aviva
MBD1	MBD1	QC8384	ARP40168	Aviva
MDS032	MDS032	QC9223	ARP39361	Aviva
MED12	MED12	QC8244	#N/A	Aviva
MED16	MED16	QC1756	ARP32301	Aviva
MED16	MED16	QC1756	ARP32301	Aviva
Met (C-28)	MET	#N/A	sc-161	Santa Cruz
Met (c-Met) (phospho Y1234)	MET	#N/A	ab47402	Abcam
MIER3	MIER3	QC4055	ARP34665	Aviva
MIER3	MIER3	QC4055	ARP34665	Aviva
MKX	MKX	QC2257	ARP32574	Aviva
MKX	MKX	QC9638	#N/A	Aviva
MLXIPL	MLXIPL	QC10419	ARP39736	Aviva
MPND	MPND	QC17841	#N/A	Aviva
MRP5 (ABCC5)	ABCC5	#N/A	sc-20769	Santa Cruz
MRPS15	MRPS15	QC9076	#N/A	Aviva
MSL3L1	MSL3L1	QC9759	#N/A	Aviva
MTA2	MTA2	QC13402	ARP43599	Aviva
MTF2	MTF2	QC7735	#N/A	Aviva
MYB	MYB	QC7102	P100642	Aviva
MYST4	MYST4	QC10482	ARP38985	Aviva
NCKAP1L	NCKAP1L	QC17457	#N/A	Aviva
NFE2L3	NFE2L3	QC11779	#N/A	Aviva
NFIC	NFIC	QC0730	#N/A	Aviva
NFIX	NFIX	QC8027	#N/A	Aviva
NFKB1	NFKB1	QC8420	ARP38413	Aviva
NKX3-2	NKX3-2	QC7524	#N/A	Aviva
NOBOX	NOBOX	QC10463	ARP40110	Aviva
NPAS1	NPAS1	QC1544	ARP32053	Aviva
NR2C1	NR2C1	QC8848	P100812	Aviva
NR2F2	NR2F2	QC8791	ARP39466	Aviva
NR2F6	NR2F6	QC7496	ARP32995	Aviva
NUP98	NUP98	QC9250	#N/A	Aviva
NY-REN-34	NY-REN-34	QC4414	ARP34848	Aviva
ONECUT2	ONECUT2	QC11489	#N/A	Aviva
OSR1	OSR1	QC7938	#N/A	Aviva
OVOL1	OVOL1	QC10805	#N/A	Aviva
p53	TP53	#N/A	9282	Cell Signaling
PAWR	PAWR	QC2146	ARP32735	Aviva
PAX6	PAX6	QC7598	ARP38062	Aviva
PAX8	PAX8	QC4066	ARP34686	Aviva
PBX2	PBX2	QC8469	ARP38173	Aviva
PCGF3	PCGF3	QC4119	ARP34415	Aviva
PI3K(p85)	PIK3R1/PIK3R2	#N/A	4292	Cell Signaling
PKCzeta (C24E6)	PRKCZ	#N/A	9368	Cell Signaling
PLCgamma1	PLCG1	#N/A	2822	Cell Signaling
PLCgamma2	PLCG2	#N/A	3872	Cell Signaling
PLRG1	PLRG1	QC2428	ARP33046	Aviva
POU2AF1	POU2AF1	QC8442	#N/A	Aviva
PRDM14	PRDM14	QC2794	ARP33262	Aviva
PRDM2	PRDM2	QC8997	#N/A	Aviva
PREB	PREB	QC7691	#N/A	Aviva
PRKCBP1	PRKCBP1	QC9748	#N/A	Aviva
PRMT3	PRMT3	QC1641	ARP32141	Aviva
PRMT3	PRMT3	QC9360	#N/A	Aviva
PSIP1	PSIP1	QC4196	ARP34644	Aviva
PURA	PURA	QC8349	#N/A	Aviva
Rac1/2/3	RAC1/RAC2/RAC3	#N/A	2467	Cell Signaling
Raf (c-)	RAF1	#N/A	9422	Cell Signaling
RAXL1	RAXL1	QC10412	#N/A	Aviva
RB1	RB1	QC2645	ARP33212	Aviva
RBAK	RBAK	QC7424	ARP32972	Aviva
RCOR1	RCOR1	QC11374	ARP39178	Aviva
REL	REL	QC8050	#N/A	Aviva
RhoC	RHOC	#N/A	3430	Cell Signaling
RIN3	RIN3	QC4008	ARP34618	Aviva
RRN3	RRN3	QC3676	ARP34463	Aviva
RUFY3	RUFY3	QC7750	#N/A	Aviva
RUNX1	RUNX1	QC7606	#N/A	Aviva
RUNX2	RUNX2	QC5708	ARP36679	Aviva
SAP30BP	SAP30BP	QC8186	ARP34303	Aviva
SAP30BP	SAP30BP	QC3882	ARP34304	Aviva
SCML1	SCML1	QC11330	#N/A	Aviva
SCRT1	SCRT1	QC9082	#N/A	Aviva
SEMA4A	SEMA4A	QC2798	ARP33269	Aviva
SETD2	SETD2	QC18301	#N/A	Aviva
SETD4	SETD4	QC4406	ARP34564	Aviva
SFRS17A	SFRS17A	QC7709	#N/A	Aviva
SGK pan	SGK1	#N/A	ADI-KAP-PK015-D	Assay Designs/Enzo Life Sciences
SIM2	SIM2	QC8224	#N/A	Aviva
SMC1	SMC1	#N/A	18-785-210417	GenWay
SMC1A	SMC1A	QC8456	#N/A	Aviva
SNAPC3	SNAPC3	QC7699	ARP34174	Aviva
SOX11	SOX11	QC2678	ARP33327	Aviva
SOX13	SOX13	QC7684	ARP33728	Aviva
SOX4	SOX4	QC10757	#N/A	Aviva
SP1 - ChIP Grade	SP1	#N/A	ab13370	Abcam
SP100	SP100	QC5693	ARP35653	Aviva
SPHK2	SPHK2	QC17801	#N/A	Aviva
Src	SRC	#N/A	2109	Cell Signaling
Src	SRC	#N/A	44-656G	Biosource
Src non-phospho (Y416)	Src	#N/A	2102	Cell Signaling
Src non-phospho (Y527)	Src	#N/A	2107	Cell Signaling
Stat3	STAT3	#N/A	9132	Cell Signaling
Stat5	STAT5A	#N/A	9363	Cell Signaling
SYNE2	SYNE2	QC17878	#N/A	Aviva
TADA2L	TADA2L	QC7183	#N/A	Aviva
TAF15	TAF15	QC2573	ARP30112	Aviva
TANK	TANK	QC7185	#N/A	Aviva
TARDBP	TARDBP	QC10080	ARP38941	Aviva
TBPL1	TBPL1	QC5088	ARP35751	Aviva
TBX10	TBX10	QC7405	#N/A	Aviva
TBX19	TBX19	QC1819	ARP32363	Aviva
TBX21	TBX21	QC7154	ARP31924	Aviva
TBX5	TBX5	QC7564	ARP33403	Aviva
TCF21	TCF21	QC8108	#N/A	Aviva
TFAP2A	TFAP2A	QC9620	#N/A	Aviva
TFAP2B	TFAP2B	QC7636	ARP33432	Aviva
TFB1M	TFB1M	QC8840	#N/A	Aviva
TFCP2L1	TFCP2L1	QC2047	ARP32606	Aviva
TIAL1	TIAL1	QC0331	AVARP02048	Aviva
TLX2	TLX2	QC9792	ARP39235	Aviva
TLX2	TLX2	QC9429	#N/A	Aviva
TNRC5	TNRC5	QC11441	ARP34422	Aviva
TRIM13	TRIM13	QC3964	ARP34143	Aviva
TRIM26	TRIM26	QC10868	#N/A	Aviva
TRIM26	TRIM26	QC10868	#N/A	Aviva
TRIM3	TRIM3	QC4068	ARP34698	Aviva
TRIM34	TRIM34	QC4871	ARP34757	Aviva
TRIM56	TRIM56	QC4032	#N/A	Aviva
TUB	TUB	QC3225	#N/A	Aviva
TULP1	TULP1	QC3227	#N/A	Aviva
TWIST1	TWIST1	QC7334	#N/A	Aviva
UHRF2	UHRF2	QC4009	#N/A	Aviva
URF2	URF2	QC7789	#N/A	Aviva
USF1	USF1	QC3656	ARP34429	Aviva
UTX	UTX	QC8800	#N/A	Aviva
VPS72	VPS72	QC3407	ARP34072	Aviva
WDR60	WDR60	QC8652	#N/A	Aviva
WHSC1	WHSC1	QC3240	ARP33489	Aviva
ZBTB22	ZBTB22	QC11491	#N/A	Aviva
ZBTB33	ZBTB33	QC8537	ARP38864	Aviva
ZBTB40	ZBTB40	QC3925	#N/A	Aviva
ZBTB6	ZBTB6	QC11364	#N/A	Aviva
ZBTB9	ZBTB9	QC9270	ARP39929	Aviva
ZFAND3	ZFAND3	QC8464	#N/A	Aviva
ZFP1	ZFP1	QC7441	ARP32194	Aviva
ZFP161	ZFP161	QC7998	#N/A	Aviva
ZFP28	ZFP28	QC9446	#N/A	Aviva
ZFP36L1	ZFP36L1	QC2860	ARP33382	Aviva
ZMYM6	ZMYM6	QC4237	ARP34839	Aviva
ZMYM6	ZMYM6	QC10477	#N/A	Aviva
ZMYND11	ZMYND11	QC11594	ARP34704	Aviva
ZMYND11	ZMYND11	QC11594	#N/A	Aviva
ZNF12	ZNF12	QC5326	ARP35912	Aviva
ZNF132	ZNF132	QC8121	#N/A	Aviva
ZNF154	ZNF154	QC18014	#N/A	Aviva
ZNF16	ZNF16	QC8550	#N/A	Aviva
ZNF17	ZNF17	QC5657	ARP36291	Aviva
ZNF174	ZNF174	QC7905	#N/A	Aviva
ZNF182	ZNF182	QC3057	ARP33514	Aviva
ZNF2	ZNF2	QC5301	ARP35997	Aviva
ZNF200	ZNF200	QC8138	#N/A	Aviva
ZNF207	ZNF207	QC2958	ARP33553	Aviva
ZNF207	ZNF207	QC2957	#N/A	Aviva
ZNF219	ZNF219	QC9512	#N/A	Aviva
ZNF238	ZNF238	QC11329	#N/A	Aviva
ZNF239	ZNF239	QC5118	ARP35784	Aviva
ZNF253	ZNF253	QC11387	#N/A	Aviva
ZNF253	ZNF253	QC11387	#N/A	Aviva
ZNF266	ZNF266	#N/A	11374-1-AP	Proteintech
ZNF267	ZNF267	QC8112	#N/A	Aviva
ZNF271	ZNF271	QC5132	ARP35803	Aviva
ZNF276	ZNF276	QC6087	ARP36164	Aviva
ZNF276	ZNF276	QC6088	ARP36165	Aviva
ZNF286	ZNF286	QC8744	ARP39424	Aviva
ZNF289	ZNF289	QC4043	ARP34642	Aviva
ZNF306	ZNF306	QC7677	#N/A	Aviva
ZNF318	ZNF318	QC2249	ARP32523	Aviva
ZNF319	ZNF319	QC2778	#N/A	Aviva
ZNF326	ZNF326	QC11410	ARP40068	Aviva
ZNF385A	ZNF385A	QC1359	ARP31849	Aviva
ZNF414	ZNF414	QC9103	#N/A	Aviva
ZNF415	ZNF415	QC8674	#N/A	Aviva
ZNF419	ZNF419	QC9041	ARP39607	Aviva
ZNF426	ZNF426	QC7667	ARP33566	Aviva
ZNF433	ZNF433	QC5994	#N/A	Aviva
ZNF435	ZNF435	QC5362	ARP36053	Aviva
ZNF435	ZNF435	QC9065	#N/A	Aviva
ZNF441	ZNF441	QC11272	ARP36171	Aviva
ZNF471	ZNF471	QC8753	#N/A	Aviva
ZNF491	ZNF491	QC5391	ARP36172	Aviva
ZNF497	ZNF497	QC10451	ARP40075	Aviva
ZNF498	ZNF498	QC3815	ARP34485	Aviva
ZNF498	ZNF498	QC9459	ARP39846	Aviva
ZNF509	ZNF509	QC1839	#N/A	Aviva
ZNF527	ZNF527	QC9643	#N/A	Aviva
ZNF529	ZNF529	QC10588	#N/A	Aviva
ZNF551	ZNF551	QC5770	ARP36133	Aviva
ZNF558	ZNF558	QC9198	ARP39834	Aviva
ZNF569	ZNF569	QC9262	#N/A	Aviva
ZNF57	ZNF57	QC9286	ARP39986	Aviva
ZNF573	ZNF573	QC11207	#N/A	Aviva
ZNF575	ZNF575	QC9301	#N/A	Aviva
ZNF579	ZNF579	QC5410	#N/A	Aviva
ZNF580	ZNF580	QC8869	ARP39236	Aviva
ZNF613	ZNF613	QC5358	ARP36048	Aviva
ZNF619	ZNF619	QC7972	#N/A	Aviva
ZNF619	ZNF619	QC6735	#N/A	Aviva
ZNF630	ZNF630	QC9644	#N/A	Aviva
ZNF645	ZNF645	QC5407	ARP36191	Aviva
ZNF682	ZNF682	QC9140	#N/A	Aviva
ZNF683	ZNF683	QC5507	ARP36236	Aviva
ZNF683	ZNF683	QC11277	#N/A	Aviva
ZNF688	ZNF688	QC6081	ARP36154	Aviva
ZNF688	ZNF688	QC6081	ARP36154	Aviva
ZNF691	ZNF691	QC1559	ARP32076	Aviva
ZNF7	ZNF7	QC3263	#N/A	Aviva
ZNF701	ZNF701	QC11511	#N/A	Aviva
ZNF703	ZNF703	QC9062	#N/A	Aviva
ZNF75	ZNF75	QC5147	ARP35823	Aviva
ZNF768	ZNF768	QC2984	ARP33583	Aviva
ZNF77	ZNF77	QC11339	#N/A	Aviva
ZNF775	ZNF775	QC9745	#N/A	Aviva
ZNF778	ZNF778	QC5637	ARP36267	Aviva
ZNF778	ZNF778	QC5637	ARP36267	Aviva
ZNF778	ZNF778	QC5638	#N/A	Aviva
ZNF785	ZNF785	QC5398	ARP36182	Aviva
ZNF79	ZNF79	QC10623	ARP35825	Aviva
ZSCAN2	ZSCAN2	QC8073	ARP32891	Aviva
ZSCAN2	ZSCAN2	QC10443	ARP40048	Aviva
ZSCAN21	ZSCAN21	QC9517	#N/A	Aviva
